# Supplementary material for: Aqua­(4-fluoro­benzoato-κO)bis­(1,10-phenanthroline-κ2 N,N′)manganese(II) 4-fluoro­benzoate trihydrate
Source: Acta Crystallogr Sect E Struct Rep Online. 2011 Nov 30;67(Pt 12):m1853. doi: 10.1107/S1600536811049968 (PMC3238747; doi:10.1107/S1600536811049968)
Supplement: Supplementary file 1 [file e-67-m1853-sup1.cif]

##############################################################################
#                                                                            #
# This CIF contains the data in a paper accepted for publication in          #
# Acta Crystallographica Section E. It conforms to the requirements of       #
# Notes for Authors for Acta Crystallographica Section E, and has been       #
# peer reviewed under the auspices of the IUCr Commission on Journals.       #
#                                                                            #
# Full details of the Crystallographic Information File format               #
# are given in the paper "The Crystallographic Information File (CIF):       #
# a New Standard Archive File for Crystallography" by S. R. Hall, F. H.      #
# Allen and I. D. Brown [Acta Cryst. (1991), A47, 655-685].                  #
#                                                                            #
# The current version of the core CIF dictionary is obtainable from          #
# ftp://ftp.iucr.org/pub/cif_core.dic.                                       #
#                                                                            #
# Software is freely available for graphical display of the structure(s)     #
# in this CIF. For information consult the CIF software page                 #
# http://www.iucr.org/resources/cif/software.                                #
#                                                                            #
# This file may be used for bona fide research purposes within the           #
# scientific community so long as proper attribution is given to the journal # 
# article from which it was obtained.                                        #
#                                                                            #
##############################################################################
data_global
_audit_creation_method     'form.cif (version 2.0)'
_journal_date_recd_electronic     2011-09-22
_journal_date_accepted     2011-11-22
_journal_name_full     'Acta Crystallographica, Section E'
_journal_year     2011
_journal_volume     67
_journal_issue     12
_journal_page_first     m1853
_journal_page_last     m1853
_journal_paper_category     QM
_journal_paper_doi     10.1107/S1600536811049968
_journal_coeditor_code     IS2782
_publ_contact_author_name     'Bi-Song Zhang'
_publ_contact_author_address
;
      College of Pharmaceutics and Material Engineering,
      Jinhua College of Profession and Technology,
      Jinhua, Zhejiang 321017, People's Republic of China
;
_publ_contact_author_email     'zbs_jy@163.com'
_publ_contact_author_fax     '86 579 82264066'
_publ_contact_author_phone     '86 579 82230768'
_publ_section_title
;\
Aqua(4-fluorobenzoato-\k<i>O</i>)bis(1,10-phenanthroline-\k^2^<i>N</i>,\
<i>N</i>')manganese(II) 4-fluorobenzoate trihydrate
;
loop_
    _publ_author_name
    _publ_author_address
    'Yun-Xia Li'
;
 College of Pharmaceutics and Material Engineering,
 Jinhua College of Profession and Technology,
 Jinhua, Zhejiang 321007, People's Republic of China
;
    'Bi-Song Zhang'
;
 College of Pharmaceutics and Material Engineering,
 Jinhua College of Profession and Technology,
 Jinhua, Zhejiang 321007, People's Republic of China
;
    'Chang-Sheng Wu'
;
 College of Pharmaceutics and Material Engineering,
 Jinhua College of Profession and Technology,
 Jinhua, Zhejiang 321007, People's Republic of China
;
    'Miao Zheng'
;
 State Key Laboratory Base of Novel Functional Materials and Preparation
 Science Center of Applied Solid State Chemistry Research,
 Ningbo University,
 Ningbo, Zhejiang 315211, People's Republic of China
;
    'Jian-Li Lin'
;
 State Key Laboratory Base of Novel Functional Materials and Preparation
 Science Center of Applied Solid State Chemistry Research,
 Ningbo University,
 Ningbo, Zhejiang 315211, People's Republic of China
;
data_I
_audit_creation_method     SHELXL-97
_chemical_name_systematic
;
Aqua(4-fluorobenzoato-\k<i>O</i>)bis(1,10-phenanthroline-
\k^2^<i>N</i>,<i>N</i>')manganese(II) 4-fluorobenzoate trihydrate
;
_chemical_name_common     ?
_chemical_formula_moiety     'C31 H22 F Mn N4 O3 +, C7 H4 F O2 -, 3(H2 O)'
_chemical_formula_sum     'C38 H32 F2 Mn N4 O8'
_chemical_formula_iupac
                     '[Mn (C7 H4 F O2) (C12 H8 N2)2 (H2 O)] (C7 H4 F O2), 3H2 O'
_chemical_formula_weight     765.62
_chemical_melting_point     ?
_symmetry_cell_setting     triclinic
_symmetry_space_group_name_H-M     'P -1'
_symmetry_space_group_name_Hall     '-P 1'
loop_
    _symmetry_equiv_pos_as_xyz
    'x, y, z'
    '-x, -y, -z'
_cell_length_a     8.8897(17)
_cell_length_b     14.773(3)
_cell_length_c     14.890(3)
_cell_angle_alpha     107.815(4)
_cell_angle_beta     107.314(4)
_cell_angle_gamma     91.386(4)
_cell_volume     1762.9(6)
_cell_formula_units_Z     2
_cell_measurement_reflns_used     6392
_cell_measurement_theta_min     1.73
_cell_measurement_theta_max     25.00
_cell_measurement_temperature     290(2)
_exptl_crystal_description     block
_exptl_crystal_colour     yellow
_exptl_crystal_size_max     0.20
_exptl_crystal_size_mid     0.15
_exptl_crystal_size_min     0.12
_exptl_crystal_density_diffrn     1.442
_exptl_crystal_density_meas     ?
_exptl_crystal_density_method     'not measured'
_exptl_crystal_F_000     790
_exptl_absorpt_coefficient_mu     0.445
_exptl_absorpt_correction_type     multi-scan
_exptl_absorpt_process_details     '(SADABS; Bruker, 2000)'
_exptl_absorpt_correction_T_min     0.923
_exptl_absorpt_correction_T_max     0.948
_exptl_special_details     ?
_diffrn_ambient_temperature     290(2)
_diffrn_radiation_type     MoK\a
_diffrn_radiation_wavelength     0.71073
_diffrn_radiation_source     'fine-focus sealed tube'
_diffrn_radiation_monochromator     graphite
_diffrn_measurement_device_type     'Bruker SMART APEX CCD'
_diffrn_measurement_method     '\f and \w scans'
_diffrn_detector_area_resol_mean     0
_diffrn_reflns_number     9353
_diffrn_reflns_av_R_equivalents     0.0316
_diffrn_reflns_av_sigmaI/netI     0.0751
_diffrn_reflns_theta_min     1.73
_diffrn_reflns_theta_max     25.00
_diffrn_reflns_theta_full     25.00
_diffrn_measured_fraction_theta_max     0.986
_diffrn_measured_fraction_theta_full     0.986
_diffrn_reflns_limit_h_min     -10
_diffrn_reflns_limit_h_max     8
_diffrn_reflns_limit_k_min     -16
_diffrn_reflns_limit_k_max     17
_diffrn_reflns_limit_l_min     -17
_diffrn_reflns_limit_l_max     17
_diffrn_standards_number     0
_diffrn_standards_interval_count     ?
_diffrn_standards_interval_time     0
_diffrn_standards_decay_%     0
_refine_special_details
;
Refinement of <i>F</i>^2^ against ALL reflections. The weighted <i>R</i>-factor
<i>wR</i> and goodness of fit <i>S</i> are based on <i>F</i>^2^, conventional
<i>R</i>-factors <i>R</i> are based on <i>F</i>, with <i>F</i> set to zero for
negative <i>F</i>^2^. The threshold expression of <i>F</i>^2^ >
\s(<i>F</i>^2^) is used only for calculating <i>R</i>-factors(gt) <i>etc</i>.
and is not relevant to the choice of reflections for refinement.
<i>R</i>-factors based on <i>F</i>^2^ are statistically about twice as large
as those based on <i>F</i>, and <i>R</i>- factors based on ALL data will be
even larger.
;
_reflns_number_total     6138
_reflns_number_gt     4642
_reflns_threshold_expression     I>2sigma(I)
_refine_ls_structure_factor_coef     Fsqd
_refine_ls_matrix_type     full
_refine_ls_R_factor_all     0.1134
_refine_ls_R_factor_gt     0.0848
_refine_ls_wR_factor_gt     0.1635
_refine_ls_wR_factor_ref     0.1776
_refine_ls_goodness_of_fit_ref     1.135
_refine_ls_restrained_S_all     1.135
_refine_ls_number_reflns     6138
_refine_ls_number_parameters     478
_refine_ls_number_restraints     0
_refine_ls_hydrogen_treatment     constr
_refine_ls_weighting_scheme     calc
_refine_ls_weighting_details
         'calc w=1/[\s^2^(Fo^2^)+(0.0644P)^2^+0.7608P] where P=(Fo^2^+2Fc^2^)/3'
_atom_sites_solution_hydrogens     geom
_atom_sites_solution_primary     direct
_atom_sites_solution_secondary     difmap
_refine_ls_shift/su_max     0.000
_refine_ls_shift/su_mean     0.000
_refine_diff_density_max     0.379
_refine_diff_density_min     -0.255
_refine_ls_extinction_method     none
_refine_ls_extinction_coef     ?
loop_
    _atom_type_symbol
    _atom_type_description
    _atom_type_scat_dispersion_real
    _atom_type_scat_dispersion_imag
    _atom_type_scat_source
    'C' 'C' 0.0033 0.0016
                         'International Tables Vol C Tables 4.2.6.8 and 6.1.1.4'
    'H' 'H' 0.0000 0.0000
                         'International Tables Vol C Tables 4.2.6.8 and 6.1.1.4'
    'N' 'N' 0.0061 0.0033
                         'International Tables Vol C Tables 4.2.6.8 and 6.1.1.4'
    'O' 'O' 0.0106 0.0060
                         'International Tables Vol C Tables 4.2.6.8 and 6.1.1.4'
    'F' 'F' 0.0171 0.0103
                         'International Tables Vol C Tables 4.2.6.8 and 6.1.1.4'
    'Mn' 'Mn' 0.3368 0.7283
                         'International Tables Vol C Tables 4.2.6.8 and 6.1.1.4'
_computing_data_collection     'SMART (Bruker, 1998)'
_computing_cell_refinement     'SAINT (Bruker, 1998)'
_computing_data_reduction     'SAINT (Bruker, 1998)'
_computing_structure_solution     'SHELXS97 (Sheldrick, 2008)'
_computing_structure_refinement     'SHELXL97 (Sheldrick, 2008)'
_computing_molecular_graphics
                'ORTEPII (Johnson, 1976) and DIAMOND (Brandenburg & Putz, 1999)'
_computing_publication_material     'SHELXL97 (Sheldrick, 2008)'
loop_
    _atom_site_type_symbol
    _atom_site_label
    _atom_site_fract_x
    _atom_site_fract_y
    _atom_site_fract_z
    _atom_site_U_iso_or_equiv
    _atom_site_adp_type
    _atom_site_calc_flag
    _atom_site_refinement_flags
    _atom_site_occupancy
    _atom_site_symmetry_multiplicity
    _atom_site_disorder_assembly
    _atom_site_disorder_group
    Mn Mn1 0.21473(8) 0.73431(5) 0.44141(5) 0.0408(2) Uani d . 1 1 . .
    N N1 0.0199(4) 0.6106(3) 0.3641(3) 0.0436(9) Uani d . 1 1 . .
    N N2 0.1238(4) 0.7091(2) 0.5605(3) 0.0412(9) Uani d . 1 1 . .
    N N3 0.3123(4) 0.8885(3) 0.5313(3) 0.0483(10) Uani d . 1 1 . .
    N N4 0.0374(5) 0.8306(3) 0.3773(3) 0.0491(10) Uani d . 1 1 . .
    O O1 0.2786(4) 0.7154(3) 0.3125(2) 0.0580(9) Uani d . 1 1 . .
    O O2 0.4787(6) 0.6302(3) 0.3210(3) 0.1050(16) Uani d . 1 1 . .
    O O3 0.4419(4) 0.3208(3) 0.3175(2) 0.0703(10) Uani d . 1 1 . .
    O O4 0.3937(4) 0.1706(3) 0.2153(3) 0.0715(10) Uani d . 1 1 . .
    O O5 0.4333(4) 0.6861(3) 0.5018(2) 0.0717(11) Uani d . 1 1 . .
    H H5A 0.4864 0.6905 0.5611 0.107 Uiso d R 1 1 . .
    H H5B 0.4985 0.6815 0.4693 0.107 Uiso d R 1 1 . .
    O O6 0.8404(5) -0.0093(3) -0.1362(3) 0.1048(15) Uani d . 1 1 . .
    H H6A 0.7712 -0.0585 -0.1659 0.157 Uiso d R 1 1 . .
    H H6B 0.9319 -0.0227 -0.1386 0.157 Uiso d R 1 1 . .
    O O7 0.8483(6) 0.0538(3) 0.0642(3) 0.1200(17) Uani d . 1 1 . .
    H H7A 0.7639 0.0614 0.0799 0.180 Uiso d R 1 1 . .
    H H7B 0.8283 0.0331 0.0015 0.180 Uiso d R 1 1 . .
    O O8 0.5651(6) 0.0442(4) 0.1157(4) 0.140(2) Uani d . 1 1 . .
    H H8A 0.5085 0.0864 0.1360 0.211 Uiso d R 1 1 . .
    H H8B 0.5529 -0.0061 0.1304 0.211 Uiso d R 1 1 . .
    F F1 0.4141(4) 0.7201(3) -0.0743(2) 0.1016(12) Uani d . 1 1 . .
    F F2 0.0334(5) 0.3861(3) -0.0739(3) 0.1139(14) Uani d . 1 1 . .
    C C1 -0.0280(6) 0.5602(3) 0.2679(4) 0.0549(13) Uani d . 1 1 . .
    H H1 0.0316 0.5697 0.2290 0.066 Uiso calc R 1 1 . .
    C C2 -0.1629(6) 0.4939(4) 0.2231(4) 0.0626(14) Uani d . 1 1 . .
    H H2 -0.1940 0.4610 0.1551 0.075 Uiso calc R 1 1 . .
    C C3 -0.2494(6) 0.4769(3) 0.2781(4) 0.0609(14) Uani d . 1 1 . .
    H H3 -0.3395 0.4318 0.2481 0.073 Uiso calc R 1 1 . .
    C C4 -0.2039(5) 0.5272(3) 0.3804(4) 0.0480(12) Uani d . 1 1 . .
    C C5 -0.2856(6) 0.5127(4) 0.4450(4) 0.0603(14) Uani d . 1 1 . .
    H H5 -0.3770 0.4687 0.4188 0.072 Uiso calc R 1 1 . .
    C C6 -0.2330(6) 0.5614(4) 0.5425(4) 0.0596(14) Uani d . 1 1 . .
    H H6 -0.2890 0.5507 0.5829 0.071 Uiso calc R 1 1 . .
    C C7 -0.0926(5) 0.6297(3) 0.5865(4) 0.0465(11) Uani d . 1 1 . .
    C C8 -0.0295(6) 0.6806(4) 0.6890(4) 0.0578(14) Uani d . 1 1 . .
    H H8 -0.0818 0.6729 0.7323 0.069 Uiso calc R 1 1 . .
    C C9 0.1071(7) 0.7407(4) 0.7244(4) 0.0600(14) Uani d . 1 1 . .
    H H9 0.1516 0.7730 0.7923 0.072 Uiso calc R 1 1 . .
    C C10 0.1804(6) 0.7539(3) 0.6585(3) 0.0526(12) Uani d . 1 1 . .
    H H10 0.2739 0.7960 0.6839 0.063 Uiso calc R 1 1 . .
    C C11 -0.0099(5) 0.6471(3) 0.5256(3) 0.0402(10) Uani d . 1 1 . .
    C C12 -0.0656(5) 0.5940(3) 0.4209(3) 0.0393(10) Uani d . 1 1 . .
    C C13 0.3921(5) 0.6878(3) 0.1850(3) 0.0433(11) Uani d . 1 1 . .
    C C14 0.3068(6) 0.7495(3) 0.1460(3) 0.0549(13) Uani d . 1 1 . .
    H H14 0.2419 0.7841 0.1789 0.066 Uiso calc R 1 1 . .
    C C15 0.3127(6) 0.7629(4) 0.0591(4) 0.0673(15) Uani d . 1 1 . .
    H H15 0.2543 0.8059 0.0336 0.081 Uiso calc R 1 1 . .
    C C16 0.4077(7) 0.7102(4) 0.0129(4) 0.0649(15) Uani d . 1 1 . .
    C C17 0.4943(7) 0.6478(4) 0.0472(4) 0.0727(16) Uani d . 1 1 . .
    H H17 0.5569 0.6127 0.0125 0.087 Uiso calc R 1 1 . .
    C C18 0.4889(6) 0.6365(4) 0.1358(4) 0.0655(15) Uani d . 1 1 . .
    H H18 0.5500 0.5946 0.1617 0.079 Uiso calc R 1 1 . .
    C C19 0.3842(6) 0.6751(3) 0.2804(3) 0.0499(12) Uani d . 1 1 . .
    C C20 0.4439(6) 0.9168(4) 0.6097(4) 0.0598(14) Uani d . 1 1 . .
    H H20 0.4912 0.8711 0.6361 0.072 Uiso calc R 1 1 . .
    C C21 0.5130(7) 1.0104(4) 0.6534(4) 0.0674(15) Uani d . 1 1 . .
    H H21 0.6019 1.0276 0.7101 0.081 Uiso calc R 1 1 . .
    C C22 0.4513(7) 1.0775(4) 0.6136(4) 0.0737(17) Uani d . 1 1 . .
    H H22 0.5005 1.1405 0.6409 0.088 Uiso calc R 1 1 . .
    C C23 0.3127(7) 1.0518(4) 0.5310(4) 0.0599(14) Uani d . 1 1 . .
    C C24 0.2387(8) 1.1156(4) 0.4826(5) 0.0799(18) Uani d . 1 1 . .
    H H24 0.2836 1.1793 0.5065 0.096 Uiso calc R 1 1 . .
    C C25 0.1081(9) 1.0878(4) 0.4048(5) 0.0797(18) Uani d . 1 1 . .
    H H25 0.0650 1.1320 0.3746 0.096 Uiso calc R 1 1 . .
    C C26 0.0309(7) 0.9910(4) 0.3656(4) 0.0619(14) Uani d . 1 1 . .
    C C27 -0.1097(8) 0.9586(5) 0.2863(4) 0.0785(18) Uani d . 1 1 . .
    H H27 -0.1585 1.0003 0.2543 0.094 Uiso calc R 1 1 . .
    C C28 -0.1755(7) 0.8665(5) 0.2557(4) 0.0795(18) Uani d . 1 1 . .
    H H28 -0.2714 0.8447 0.2042 0.095 Uiso calc R 1 1 . .
    C C29 -0.0970(6) 0.8045(4) 0.3028(4) 0.0669(15) Uani d . 1 1 . .
    H H29 -0.1424 0.7409 0.2803 0.080 Uiso calc R 1 1 . .
    C C30 0.1009(6) 0.9242(3) 0.4099(3) 0.0471(12) Uani d . 1 1 . .
    C C31 0.2448(6) 0.9546(3) 0.4926(3) 0.0472(12) Uani d . 1 1 . .
    C C32 0.2864(5) 0.2925(3) 0.1510(3) 0.0452(11) Uani d . 1 1 . .
    C C33 0.2816(5) 0.3889(4) 0.1659(3) 0.0501(12) Uani d . 1 1 . .
    H H33 0.3369 0.4330 0.2279 0.060 Uiso calc R 1 1 . .
    C C34 0.1962(6) 0.4213(4) 0.0906(4) 0.0611(14) Uani d . 1 1 . .
    H H34 0.1937 0.4865 0.1007 0.073 Uiso calc R 1 1 . .
    C C35 0.1162(7) 0.3552(5) 0.0016(4) 0.0698(16) Uani d . 1 1 . .
    C C36 0.1153(7) 0.2590(5) -0.0166(4) 0.0738(17) Uani d . 1 1 . .
    H H36 0.0571 0.2157 -0.0784 0.089 Uiso calc R 1 1 . .
    C C37 0.2029(6) 0.2273(4) 0.0589(3) 0.0585(13) Uani d . 1 1 . .
    H H37 0.2057 0.1620 0.0478 0.070 Uiso calc R 1 1 . .
    C C38 0.3824(6) 0.2584(4) 0.2351(4) 0.0524(12) Uani d . 1 1 . .
loop_
    _atom_site_aniso_label
    _atom_site_aniso_U_11
    _atom_site_aniso_U_22
    _atom_site_aniso_U_33
    _atom_site_aniso_U_12
    _atom_site_aniso_U_13
    _atom_site_aniso_U_23
    Mn1 0.0408(4) 0.0452(4) 0.0389(4) 0.0043(3) 0.0097(3) 0.0202(3)
    N1 0.047(2) 0.046(2) 0.036(2) 0.0069(18) 0.0086(18) 0.0159(18)
    N2 0.041(2) 0.042(2) 0.040(2) 0.0063(17) 0.0106(18) 0.0159(17)
    N3 0.049(2) 0.051(2) 0.045(2) 0.0000(19) 0.013(2) 0.0194(19)
    N4 0.051(2) 0.055(3) 0.040(2) 0.0133(19) 0.009(2) 0.0176(19)
    O1 0.052(2) 0.086(3) 0.0476(19) 0.0160(19) 0.0186(17) 0.0347(18)
    O2 0.145(4) 0.131(4) 0.076(3) 0.097(3) 0.052(3) 0.063(3)
    O3 0.076(3) 0.078(3) 0.041(2) 0.013(2) -0.0026(19) 0.0177(19)
    O4 0.074(3) 0.065(3) 0.067(2) 0.018(2) 0.006(2) 0.025(2)
    O5 0.060(2) 0.112(3) 0.059(2) 0.037(2) 0.0189(18) 0.049(2)
    O6 0.104(3) 0.099(3) 0.100(3) 0.000(3) 0.015(3) 0.036(3)
    O7 0.106(4) 0.137(4) 0.093(3) 0.016(3) 0.036(3) -0.001(3)
    O8 0.110(4) 0.153(5) 0.148(5) 0.034(4) 0.057(4) 0.018(4)
    F1 0.102(3) 0.160(4) 0.058(2) 0.009(2) 0.038(2) 0.045(2)
    F2 0.117(3) 0.149(4) 0.080(2) 0.020(3) -0.002(2) 0.076(2)
    C1 0.062(3) 0.053(3) 0.045(3) 0.010(3) 0.012(3) 0.015(2)
    C2 0.062(4) 0.056(3) 0.048(3) 0.008(3) -0.001(3) 0.006(3)
    C3 0.049(3) 0.043(3) 0.077(4) 0.003(2) 0.004(3) 0.015(3)
    C4 0.044(3) 0.040(3) 0.060(3) 0.011(2) 0.009(2) 0.023(2)
    C5 0.043(3) 0.060(3) 0.089(4) 0.009(2) 0.020(3) 0.040(3)
    C6 0.047(3) 0.070(4) 0.083(4) 0.018(3) 0.030(3) 0.045(3)
    C7 0.046(3) 0.052(3) 0.058(3) 0.024(2) 0.024(2) 0.033(2)
    C8 0.063(4) 0.074(4) 0.061(3) 0.033(3) 0.034(3) 0.042(3)
    C9 0.070(4) 0.072(4) 0.043(3) 0.020(3) 0.017(3) 0.027(3)
    C10 0.062(3) 0.050(3) 0.042(3) 0.008(2) 0.009(2) 0.018(2)
    C11 0.042(3) 0.039(3) 0.049(3) 0.016(2) 0.015(2) 0.028(2)
    C12 0.036(2) 0.039(3) 0.044(3) 0.009(2) 0.008(2) 0.019(2)
    C13 0.045(3) 0.042(3) 0.036(2) 0.003(2) 0.012(2) 0.006(2)
    C14 0.064(3) 0.062(3) 0.042(3) 0.017(3) 0.021(3) 0.018(2)
    C15 0.067(4) 0.086(4) 0.057(3) 0.023(3) 0.019(3) 0.034(3)
    C16 0.060(4) 0.092(4) 0.041(3) 0.003(3) 0.013(3) 0.023(3)
    C17 0.057(4) 0.106(5) 0.054(3) 0.020(3) 0.030(3) 0.012(3)
    C18 0.064(4) 0.070(4) 0.062(3) 0.024(3) 0.020(3) 0.020(3)
    C19 0.050(3) 0.051(3) 0.045(3) 0.009(2) 0.013(2) 0.013(2)
    C20 0.062(3) 0.056(3) 0.057(3) -0.007(3) 0.011(3) 0.023(3)
    C21 0.065(4) 0.066(4) 0.061(3) -0.005(3) 0.012(3) 0.015(3)
    C22 0.077(4) 0.058(4) 0.079(4) -0.017(3) 0.034(4) 0.005(3)
    C23 0.078(4) 0.045(3) 0.072(4) 0.008(3) 0.043(3) 0.023(3)
    C24 0.098(5) 0.050(4) 0.111(5) 0.018(3) 0.050(4) 0.037(4)
    C25 0.106(5) 0.067(4) 0.100(5) 0.046(4) 0.053(4) 0.053(4)
    C26 0.076(4) 0.070(4) 0.060(3) 0.037(3) 0.033(3) 0.035(3)
    C27 0.092(5) 0.093(5) 0.070(4) 0.052(4) 0.030(4) 0.047(4)
    C28 0.071(4) 0.110(5) 0.050(3) 0.039(4) 0.005(3) 0.028(4)
    C29 0.067(4) 0.075(4) 0.049(3) 0.024(3) 0.007(3) 0.017(3)
    C30 0.059(3) 0.056(3) 0.040(3) 0.026(2) 0.026(2) 0.024(2)
    C31 0.058(3) 0.049(3) 0.046(3) 0.010(2) 0.027(2) 0.020(2)
    C32 0.036(3) 0.062(3) 0.038(3) 0.007(2) 0.012(2) 0.016(2)
    C33 0.050(3) 0.059(3) 0.038(3) 0.002(2) 0.014(2) 0.012(2)
    C34 0.060(3) 0.071(4) 0.061(3) 0.012(3) 0.017(3) 0.036(3)
    C35 0.065(4) 0.100(5) 0.056(4) 0.020(3) 0.014(3) 0.046(4)
    C36 0.069(4) 0.101(5) 0.037(3) 0.012(3) 0.002(3) 0.017(3)
    C37 0.060(3) 0.060(3) 0.049(3) 0.010(3) 0.012(3) 0.013(3)
    C38 0.040(3) 0.071(4) 0.045(3) 0.008(3) 0.009(2) 0.021(3)
_geom_special_details
;
All e.s.d.'s (except the e.s.d. in the dihedral angle between two l.s. planes)
are estimated using the full covariance matrix. The cell e.s.d.'s are taken
into account individually in the estimation of e.s.d.'s in distances, angles
and torsion angles; correlations between e.s.d.'s in cell parameters are only
used when they are defined by crystal symmetry. An approximate (isotropic)
treatment of cell e.s.d.'s is used for estimating e.s.d.'s involving l.s.
planes.
;
loop_
    _geom_bond_atom_site_label_1
    _geom_bond_atom_site_label_2
    _geom_bond_site_symmetry_2
    _geom_bond_distance
    _geom_bond_publ_flag
    Mn1 O1 . 2.101(3) ?
    Mn1 O5 . 2.123(3) ?
    Mn1 N1 . 2.245(4) ?
    Mn1 N3 . 2.254(4) ?
    Mn1 N2 . 2.276(3) ?
    Mn1 N4 . 2.338(4) ?
    N1 C1 . 1.325(5) ?
    N1 C12 . 1.361(5) ?
    N2 C10 . 1.333(5) ?
    N2 C11 . 1.346(5) ?
    N3 C20 . 1.331(6) ?
    N3 C31 . 1.346(6) ?
    N4 C29 . 1.316(6) ?
    N4 C30 . 1.362(6) ?
    O1 C19 . 1.258(5) ?
    O2 C19 . 1.217(6) ?
    O3 C38 . 1.238(6) ?
    O4 C38 . 1.251(6) ?
    O5 H5A . 0.8501 ?
    O5 H5B . 0.8499 ?
    O6 H6A . 0.8500 ?
    O6 H6B . 0.8499 ?
    O7 H7A . 0.8501 ?
    O7 H7B . 0.8498 ?
    O8 H8A . 0.8500 ?
    O8 H8B . 0.8500 ?
    F1 C16 . 1.368(5) ?
    F2 C35 . 1.360(6) ?
    C1 C2 . 1.382(7) ?
    C1 H1 . 0.9300 ?
    C2 C3 . 1.348(7) ?
    C2 H2 . 0.9300 ?
    C3 C4 . 1.400(7) ?
    C3 H3 . 0.9300 ?
    C4 C12 . 1.410(6) ?
    C4 C5 . 1.425(7) ?
    C5 C6 . 1.337(7) ?
    C5 H5 . 0.9300 ?
    C6 C7 . 1.432(7) ?
    C6 H6 . 0.9300 ?
    C7 C11 . 1.400(6) ?
    C7 C8 . 1.406(7) ?
    C8 C9 . 1.350(7) ?
    C8 H8 . 0.9300 ?
    C9 C10 . 1.384(6) ?
    C9 H9 . 0.9300 ?
    C10 H10 . 0.9300 ?
    C11 C12 . 1.437(6) ?
    C13 C14 . 1.355(6) ?
    C13 C18 . 1.386(7) ?
    C13 C19 . 1.510(6) ?
    C14 C15 . 1.382(6) ?
    C14 H14 . 0.9300 ?
    C15 C16 . 1.358(7) ?
    C15 H15 . 0.9300 ?
    C16 C17 . 1.338(8) ?
    C17 C18 . 1.394(7) ?
    C17 H17 . 0.9300 ?
    C18 H18 . 0.9300 ?
    C20 C21 . 1.372(7) ?
    C20 H20 . 0.9300 ?
    C21 C22 . 1.352(8) ?
    C21 H21 . 0.9300 ?
    C22 C23 . 1.401(7) ?
    C22 H22 . 0.9300 ?
    C23 C31 . 1.415(6) ?
    C23 C24 . 1.416(7) ?
    C24 C25 . 1.321(8) ?
    C24 H24 . 0.9300 ?
    C25 C26 . 1.434(8) ?
    C25 H25 . 0.9300 ?
    C26 C27 . 1.390(8) ?
    C26 C30 . 1.408(6) ?
    C27 C28 . 1.350(8) ?
    C27 H27 . 0.9300 ?
    C28 C29 . 1.397(7) ?
    C28 H28 . 0.9300 ?
    C29 H29 . 0.9300 ?
    C30 C31 . 1.432(6) ?
    C32 C33 . 1.376(6) ?
    C32 C37 . 1.382(6) ?
    C32 C38 . 1.524(6) ?
    C33 C34 . 1.379(6) ?
    C33 H33 . 0.9300 ?
    C34 C35 . 1.353(7) ?
    C34 H34 . 0.9300 ?
    C35 C36 . 1.361(8) ?
    C36 C37 . 1.382(7) ?
    C36 H36 . 0.9300 ?
    C37 H37 . 0.9300 ?
loop_
    _geom_angle_atom_site_label_1
    _geom_angle_atom_site_label_2
    _geom_angle_atom_site_label_3
    _geom_angle_site_symmetry_1
    _geom_angle_site_symmetry_3
    _geom_angle
    _geom_angle_publ_flag
    O1 Mn1 O5 . . 87.22(13) ?
    O1 Mn1 N1 . . 92.61(13) ?
    O5 Mn1 N1 . . 110.41(14) ?
    O1 Mn1 N3 . . 102.43(13) ?
    O5 Mn1 N3 . . 91.99(15) ?
    N1 Mn1 N3 . . 153.68(14) ?
    O1 Mn1 N2 . . 163.65(13) ?
    O5 Mn1 N2 . . 90.34(13) ?
    N1 Mn1 N2 . . 73.11(13) ?
    N3 Mn1 N2 . . 93.81(13) ?
    O1 Mn1 N4 . . 83.87(13) ?
    O5 Mn1 N4 . . 159.63(14) ?
    N1 Mn1 N4 . . 88.31(13) ?
    N3 Mn1 N4 . . 72.22(14) ?
    N2 Mn1 N4 . . 103.18(13) ?
    C1 N1 C12 . . 118.2(4) ?
    C1 N1 Mn1 . . 126.1(3) ?
    C12 N1 Mn1 . . 115.3(3) ?
    C10 N2 C11 . . 117.4(4) ?
    C10 N2 Mn1 . . 127.5(3) ?
    C11 N2 Mn1 . . 114.9(3) ?
    C20 N3 C31 . . 118.5(4) ?
    C20 N3 Mn1 . . 124.6(3) ?
    C31 N3 Mn1 . . 116.1(3) ?
    C29 N4 C30 . . 117.1(4) ?
    C29 N4 Mn1 . . 128.8(4) ?
    C30 N4 Mn1 . . 112.7(3) ?
    C19 O1 Mn1 . . 134.6(3) ?
    Mn1 O5 H5A . . 132.0 ?
    Mn1 O5 H5B . . 116.1 ?
    H5A O5 H5B . . 107.2 ?
    H6A O6 H6B . . 111.3 ?
    H7A O7 H7B . . 111.7 ?
    H8A O8 H8B . . 112.9 ?
    N1 C1 C2 . . 122.6(5) ?
    N1 C1 H1 . . 118.7 ?
    C2 C1 H1 . . 118.7 ?
    C3 C2 C1 . . 119.9(5) ?
    C3 C2 H2 . . 120.0 ?
    C1 C2 H2 . . 120.0 ?
    C2 C3 C4 . . 120.1(5) ?
    C2 C3 H3 . . 119.9 ?
    C4 C3 H3 . . 119.9 ?
    C3 C4 C12 . . 116.8(5) ?
    C3 C4 C5 . . 124.2(5) ?
    C12 C4 C5 . . 119.0(4) ?
    C6 C5 C4 . . 121.0(5) ?
    C6 C5 H5 . . 119.5 ?
    C4 C5 H5 . . 119.5 ?
    C5 C6 C7 . . 121.6(5) ?
    C5 C6 H6 . . 119.2 ?
    C7 C6 H6 . . 119.2 ?
    C11 C7 C8 . . 116.8(4) ?
    C11 C7 C6 . . 119.2(4) ?
    C8 C7 C6 . . 123.9(5) ?
    C9 C8 C7 . . 119.8(5) ?
    C9 C8 H8 . . 120.1 ?
    C7 C8 H8 . . 120.1 ?
    C8 C9 C10 . . 119.3(5) ?
    C8 C9 H9 . . 120.3 ?
    C10 C9 H9 . . 120.3 ?
    N2 C10 C9 . . 123.3(5) ?
    N2 C10 H10 . . 118.4 ?
    C9 C10 H10 . . 118.4 ?
    N2 C11 C7 . . 123.3(4) ?
    N2 C11 C12 . . 117.5(4) ?
    C7 C11 C12 . . 119.1(4) ?
    N1 C12 C4 . . 122.3(4) ?
    N1 C12 C11 . . 117.7(4) ?
    C4 C12 C11 . . 120.0(4) ?
    C14 C13 C18 . . 118.5(4) ?
    C14 C13 C19 . . 121.4(4) ?
    C18 C13 C19 . . 120.0(4) ?
    C13 C14 C15 . . 122.5(5) ?
    C13 C14 H14 . . 118.7 ?
    C15 C14 H14 . . 118.7 ?
    C16 C15 C14 . . 116.8(5) ?
    C16 C15 H15 . . 121.6 ?
    C14 C15 H15 . . 121.6 ?
    C17 C16 C15 . . 123.7(5) ?
    C17 C16 F1 . . 117.8(5) ?
    C15 C16 F1 . . 118.5(5) ?
    C16 C17 C18 . . 118.7(5) ?
    C16 C17 H17 . . 120.7 ?
    C18 C17 H17 . . 120.7 ?
    C13 C18 C17 . . 119.7(5) ?
    C13 C18 H18 . . 120.1 ?
    C17 C18 H18 . . 120.1 ?
    O2 C19 O1 . . 125.4(5) ?
    O2 C19 C13 . . 119.6(5) ?
    O1 C19 C13 . . 115.0(4) ?
    N3 C20 C21 . . 122.9(5) ?
    N3 C20 H20 . . 118.5 ?
    C21 C20 H20 . . 118.5 ?
    C22 C21 C20 . . 119.8(5) ?
    C22 C21 H21 . . 120.1 ?
    C20 C21 H21 . . 120.1 ?
    C21 C22 C23 . . 119.6(5) ?
    C21 C22 H22 . . 120.2 ?
    C23 C22 H22 . . 120.2 ?
    C22 C23 C31 . . 117.3(5) ?
    C22 C23 C24 . . 124.5(5) ?
    C31 C23 C24 . . 118.2(5) ?
    C25 C24 C23 . . 122.3(6) ?
    C25 C24 H24 . . 118.9 ?
    C23 C24 H24 . . 118.9 ?
    C24 C25 C26 . . 121.7(5) ?
    C24 C25 H25 . . 119.2 ?
    C26 C25 H25 . . 119.2 ?
    C27 C26 C30 . . 117.4(5) ?
    C27 C26 C25 . . 124.2(6) ?
    C30 C26 C25 . . 118.4(5) ?
    C28 C27 C26 . . 120.0(5) ?
    C28 C27 H27 . . 120.0 ?
    C26 C27 H27 . . 120.0 ?
    C27 C28 C29 . . 118.8(6) ?
    C27 C28 H28 . . 120.6 ?
    C29 C28 H28 . . 120.6 ?
    N4 C29 C28 . . 123.9(6) ?
    N4 C29 H29 . . 118.0 ?
    C28 C29 H29 . . 118.0 ?
    N4 C30 C26 . . 122.6(5) ?
    N4 C30 C31 . . 117.9(4) ?
    C26 C30 C31 . . 119.5(5) ?
    N3 C31 C23 . . 121.8(5) ?
    N3 C31 C30 . . 118.2(4) ?
    C23 C31 C30 . . 120.0(5) ?
    C33 C32 C37 . . 119.1(4) ?
    C33 C32 C38 . . 120.3(4) ?
    C37 C32 C38 . . 120.5(5) ?
    C32 C33 C34 . . 121.2(5) ?
    C32 C33 H33 . . 119.4 ?
    C34 C33 H33 . . 119.4 ?
    C35 C34 C33 . . 117.9(5) ?
    C35 C34 H34 . . 121.1 ?
    C33 C34 H34 . . 121.1 ?
    C34 C35 F2 . . 118.5(6) ?
    C34 C35 C36 . . 123.2(5) ?
    F2 C35 C36 . . 118.2(5) ?
    C35 C36 C37 . . 118.5(5) ?
    C35 C36 H36 . . 120.8 ?
    C37 C36 H36 . . 120.8 ?
    C36 C37 C32 . . 120.1(5) ?
    C36 C37 H37 . . 120.0 ?
    C32 C37 H37 . . 120.0 ?
    O3 C38 O4 . . 126.0(5) ?
    O3 C38 C32 . . 116.3(5) ?
    O4 C38 C32 . . 117.7(4) ?
loop_
    _geom_hbond_atom_site_label_D
    _geom_hbond_atom_site_label_H
    _geom_hbond_atom_site_label_A
    _geom_hbond_site_symmetry_D
    _geom_hbond_site_symmetry_H
    _geom_hbond_site_symmetry_A
    _geom_hbond_distance_DH
    _geom_hbond_distance_HA
    _geom_hbond_distance_DA
    _geom_hbond_angle_DHA
    _geom_hbond_publ_flag
    O5 H5A O3 . . 2_666 0.85 1.79 2.622(4) 166 yes
    O5 H5B O2 . . 1_555 0.85 2.06 2.719(5) 135 yes
    O6 H6A O4 . . 2_655 0.85 1.98 2.825(6) 171 yes
    O6 H6B O7 . . 2_755 0.85 2.08 2.827(7) 146 yes
    O7 H7A O8 . . 1_555 0.85 2.02 2.854(8) 165 yes
    O7 H7B O6 . . 1_555 0.85 1.99 2.819(6) 166 yes
    O8 H8A O4 . . 1_555 0.85 1.97 2.792(7) 164 yes
    C1 H1 F2 . . 2_565 0.93 2.50 3.209(7) 133 yes
    C5 H5 O3 . . 1_455 0.93 2.45 3.339(7) 160 yes
    C20 H20 O4 . . 2_666 0.93 2.42 3.233(7) 146 yes
_iucr_refine_instructions_details
;
TITL TREF in P-1
CELL 0.71073   8.8897  14.7726  14.8897 107.815 107.314  91.386
ZERR    2.00   0.0017   0.0030   0.0030   0.004   0.004   0.004
LATT  1
SFAC C  H  N O  F MN
UNIT 76 64 8 16 4 2
ACTA
L.S. 20
HTAB
BOND $H
FMAP 2
PLAN 420
OMIT -2 50
OMIT 0 1 0
OMIT -1 -1 1
OMIT 3 5 0
OMIT -4 -3 7
OMIT 3 0 4
WGHT    0.064400    0.760800
FVAR       0.43109
MN1   6    0.214731    0.734310    0.441409    11.00000    0.04084    0.04518 =
         0.03888    0.02021    0.00969    0.00434
N1    3    0.019905    0.610569    0.364068    11.00000    0.04731    0.04588 =
         0.03609    0.01589    0.00859    0.00688
N2    3    0.123799    0.709112    0.560520    11.00000    0.04132    0.04217 =
         0.04009    0.01594    0.01055    0.00626
N3    3    0.312256    0.888497    0.531317    11.00000    0.04946    0.05145 =
         0.04481    0.01941    0.01319    0.00004
N4    3    0.037380    0.830585    0.377261    11.00000    0.05088    0.05454 =
         0.03987    0.01758    0.00894    0.01329
O1    4    0.278579    0.715369    0.312482    11.00000    0.05222    0.08561 =
         0.04763    0.03468    0.01859    0.01603
O2    4    0.478661    0.630158    0.320989    11.00000    0.14483    0.13105 =
         0.07618    0.06300    0.05235    0.09731
O3    4    0.441863    0.320815    0.317467    11.00000    0.07583    0.07780 =
         0.04119    0.01775   -0.00258    0.01307
O4    4    0.393657    0.170649    0.215269    11.00000    0.07396    0.06497 =
         0.06695    0.02514    0.00606    0.01800
O5    4    0.433270    0.686142    0.501770    11.00000    0.06044    0.11161 =
         0.05893    0.04853    0.01892    0.03664
AFIX   3
H5A   2    0.486350    0.690502    0.561090    11.00000   -1.50000
H5B   2    0.498500    0.681472    0.469340    11.00000   -1.50000
AFIX   0
O6    4    0.840420   -0.009259   -0.136232    11.00000    0.10447    0.09873 =
         0.10046    0.03576    0.01542   -0.00029
AFIX   3
H6A   2    0.771190   -0.058479   -0.165882    11.00000   -1.50000
H6B   2    0.931850   -0.022749   -0.138632    11.00000   -1.50000
AFIX   0
O7    4    0.848342    0.053793    0.064249    11.00000    0.10583    0.13672 =
         0.09287   -0.00054    0.03573    0.01628
AFIX   3
H7A   2    0.763932    0.061403    0.079939    11.00000   -1.50000
H7B   2    0.828322    0.033103    0.001479    11.00000   -1.50000
AFIX   0
O8    4    0.565081    0.044236    0.115719    11.00000    0.10999    0.15305 =
         0.14775    0.01824    0.05737    0.03361
AFIX   3
H8A   2    0.508521    0.086406    0.136009    11.00000   -1.50000
H8B   2    0.552891   -0.006134    0.130369    11.00000   -1.50000
AFIX   0
F1    5    0.414103    0.720077   -0.074322    11.00000    0.10194    0.15965 =
         0.05842    0.04527    0.03835    0.00870
F2    5    0.033401    0.386071   -0.073910    11.00000    0.11667    0.14917 =
         0.08035    0.07630   -0.00205    0.01987
C1    1   -0.027992    0.560151    0.267929    11.00000    0.06185    0.05335 =
         0.04515    0.01499    0.01172    0.01041
AFIX  43
H1    2    0.031579    0.569733    0.229036    11.00000   -1.20000
AFIX   0
C2    1   -0.162920    0.493892    0.223117    11.00000    0.06196    0.05639 =
         0.04842    0.00614   -0.00103    0.00799
AFIX  43
H2    2   -0.194020    0.461029    0.155053    11.00000   -1.20000
AFIX   0
C3    1   -0.249423    0.476930    0.278143    11.00000    0.04876    0.04260 =
         0.07679    0.01535    0.00398    0.00309
AFIX  43
H3    2   -0.339521    0.431774    0.248127    11.00000   -1.20000
AFIX   0
C4    1   -0.203897    0.527159    0.380388    11.00000    0.04371    0.04029 =
         0.05967    0.02292    0.00885    0.01121
C5    1   -0.285633    0.512707    0.444959    11.00000    0.04268    0.05997 =
         0.08895    0.04046    0.01957    0.00906
AFIX  43
H5    2   -0.376973    0.468702    0.418795    11.00000   -1.20000
AFIX   0
C6    1   -0.233046    0.561417    0.542529    11.00000    0.04682    0.06972 =
         0.08334    0.04469    0.03026    0.01849
AFIX  43
H6    2   -0.289013    0.550732    0.582852    11.00000   -1.20000
AFIX   0
C7    1   -0.092634    0.629665    0.586528    11.00000    0.04621    0.05233 =
         0.05758    0.03286    0.02382    0.02430
C8    1   -0.029511    0.680628    0.689029    11.00000    0.06313    0.07403 =
         0.06133    0.04206    0.03380    0.03272
AFIX  43
H8    2   -0.081751    0.672939    0.732337    11.00000   -1.20000
AFIX   0
C9    1    0.107124    0.740738    0.724376    11.00000    0.07047    0.07171 =
         0.04323    0.02659    0.01719    0.02046
AFIX  43
H9    2    0.151556    0.773014    0.792329    11.00000   -1.20000
AFIX   0
C10   1    0.180413    0.753856    0.658508    11.00000    0.06211    0.04986 =
         0.04212    0.01751    0.00879    0.00791
AFIX  43
H10   2    0.273866    0.796012    0.683894    11.00000   -1.20000
AFIX   0
C11   1   -0.009868    0.647067    0.525612    11.00000    0.04225    0.03934 =
         0.04891    0.02763    0.01454    0.01553
C12   1   -0.065601    0.594041    0.420852    11.00000    0.03605    0.03936 =
         0.04357    0.01948    0.00797    0.00883
C13   1    0.392069    0.687847    0.185027    11.00000    0.04486    0.04246 =
         0.03616    0.00566    0.01160    0.00334
C14   1    0.306818    0.749493    0.145973    11.00000    0.06412    0.06249 =
         0.04223    0.01831    0.02106    0.01703
AFIX  43
H14   2    0.241874    0.784141    0.178900    11.00000   -1.20000
AFIX   0
C15   1    0.312655    0.762856    0.059135    11.00000    0.06747    0.08552 =
         0.05671    0.03413    0.01892    0.02331
AFIX  43
H15   2    0.254252    0.805878    0.033555    11.00000   -1.20000
AFIX   0
C16   1    0.407715    0.710187    0.012939    11.00000    0.05956    0.09249 =
         0.04131    0.02337    0.01337    0.00277
C17   1    0.494293    0.647816    0.047156    11.00000    0.05695    0.10584 =
         0.05444    0.01248    0.03014    0.02021
AFIX  43
H17   2    0.556852    0.612722    0.012533    11.00000   -1.20000
AFIX   0
C18   1    0.488886    0.636461    0.135773    11.00000    0.06429    0.07050 =
         0.06160    0.01984    0.02048    0.02400
AFIX  43
H18   2    0.549992    0.594578    0.161730    11.00000   -1.20000
AFIX   0
C19   1    0.384204    0.675113    0.280444    11.00000    0.04966    0.05141 =
         0.04500    0.01300    0.01276    0.00919
C20   1    0.443949    0.916778    0.609733    11.00000    0.06245    0.05619 =
         0.05740    0.02324    0.01068   -0.00674
AFIX  43
H20   2    0.491249    0.871065    0.636116    11.00000   -1.20000
AFIX   0
C21   1    0.512980    1.010400    0.653351    11.00000    0.06491    0.06615 =
         0.06060    0.01493    0.01216   -0.00547
AFIX  43
H21   2    0.601943    1.027604    0.710084    11.00000   -1.20000
AFIX   0
C22   1    0.451252    1.077546    0.613587    11.00000    0.07689    0.05757 =
         0.07921    0.00539    0.03397   -0.01738
AFIX  43
H22   2    0.500480    1.140506    0.640893    11.00000   -1.20000
AFIX   0
C23   1    0.312725    1.051757    0.531024    11.00000    0.07847    0.04525 =
         0.07156    0.02293    0.04266    0.00786
C24   1    0.238710    1.115609    0.482623    11.00000    0.09828    0.05045 =
         0.11066    0.03708    0.05017    0.01808
AFIX  43
H24   2    0.283628    1.179345    0.506472    11.00000   -1.20000
AFIX   0
C25   1    0.108070    1.087777    0.404767    11.00000    0.10610    0.06687 =
         0.10000    0.05276    0.05288    0.04648
AFIX  43
H25   2    0.065042    1.132034    0.374610    11.00000   -1.20000
AFIX   0
C26   1    0.030912    0.991027    0.365571    11.00000    0.07580    0.06972 =
         0.05961    0.03493    0.03316    0.03683
C27   1   -0.109732    0.958554    0.286271    11.00000    0.09215    0.09299 =
         0.06962    0.04665    0.02985    0.05207
AFIX  43
H27   2   -0.158542    1.000277    0.254264    11.00000   -1.20000
AFIX   0
C28   1   -0.175509    0.866472    0.255694    11.00000    0.07068    0.11020 =
         0.05050    0.02783    0.00550    0.03928
AFIX  43
H28   2   -0.271378    0.844725    0.204167    11.00000   -1.20000
AFIX   0
C29   1   -0.097009    0.804462    0.302826    11.00000    0.06688    0.07500 =
         0.04932    0.01718    0.00705    0.02384
AFIX  43
H29   2   -0.142419    0.740921    0.280261    11.00000   -1.20000
AFIX   0
C30   1    0.100944    0.924211    0.409893    11.00000    0.05892    0.05576 =
         0.04034    0.02403    0.02583    0.02570
C31   1    0.244813    0.954591    0.492581    11.00000    0.05778    0.04870 =
         0.04608    0.02029    0.02710    0.00993
C32   1    0.286395    0.292516    0.151022    11.00000    0.03648    0.06168 =
         0.03778    0.01621    0.01222    0.00712
C33   1    0.281594    0.388867    0.165918    11.00000    0.04960    0.05917 =
         0.03848    0.01213    0.01420    0.00237
AFIX  43
H33   2    0.336947    0.432972    0.227916    11.00000   -1.20000
AFIX   0
C34   1    0.196190    0.421267    0.090593    11.00000    0.05976    0.07086 =
         0.06142    0.03610    0.01701    0.01187
AFIX  43
H34   2    0.193718    0.486457    0.100689    11.00000   -1.20000
AFIX   0
C35   1    0.116151    0.355176    0.001570    11.00000    0.06477    0.10041 =
         0.05605    0.04641    0.01431    0.02006
C36   1    0.115304    0.259045   -0.016612    11.00000    0.06929    0.10111 =
         0.03680    0.01734    0.00203    0.01236
AFIX  43
H36   2    0.057101    0.215722   -0.078449    11.00000   -1.20000
AFIX   0
C37   1    0.202916    0.227277    0.058920    11.00000    0.05996    0.05981 =
         0.04861    0.01337    0.01152    0.00993
AFIX  43
H37   2    0.205702    0.161955    0.047765    11.00000   -1.20000
AFIX   0
C38   1    0.382414    0.258351    0.235083    11.00000    0.04028    0.07068 =
         0.04484    0.02146    0.00909    0.00849
HKLF 4
REM  TREF in P-1
REM R1 =  0.0848 for   4642 Fo > 4sig(Fo)  and  0.1134 for all   6138 data
REM    478 parameters refined using      0 restraints
END
WGHT      0.0631      0.7437
REM Highest difference peak  0.379,  deepest hole -0.255,  1-sigma level  0.061
Q1    1   0.3405  0.7366  0.4799  11.00000  0.05    0.38
Q2    1   0.1316  0.7824  0.4186  11.00000  0.05    0.37
Q3    1   0.2358  0.8055  0.4962  11.00000  0.05    0.36
Q4    1   0.2065  0.7115  0.5053  11.00000  0.05    0.35
Q5    1   0.2899  0.6822  0.4578  11.00000  0.05    0.33
Q6    1   0.2280  0.7347  0.3779  11.00000  0.05    0.31
Q7    1   0.1786  0.6623  0.4058  11.00000  0.05    0.30
Q8    1  -0.0800  0.6438  0.4608  11.00000  0.05    0.26
Q9    1   0.2707  1.0185  0.5544  11.00000  0.05    0.25
Q10   1   0.4801  0.6731 -0.0539  11.00000  0.05    0.24
Q11   1   0.1060  0.7717  0.6186  11.00000  0.05    0.24
Q12   1  -0.1824  0.5851  0.3956  11.00000  0.05    0.23
Q13   1   0.4593  0.0556  0.0595  11.00000  0.05    0.23
Q14   1   0.4999  0.6876  0.1846  11.00000  0.05    0.23
Q15   1   0.2277  0.7967  0.4261  11.00000  0.05    0.23
Q16   1   0.5082  0.6020  0.3029  11.00000  0.05    0.22
Q17   1   0.3139  0.1563  0.1637  11.00000  0.05    0.22
Q18   1   0.4825  0.6452  0.5200  11.00000  0.05    0.21
Q19   1   0.5212  0.6474  0.1014  11.00000  0.05    0.21
Q20   1   0.4003  0.3218  0.2805  11.00000  0.05    0.21
Q21   1   0.1220  1.0187  0.3812  11.00000  0.05    0.21
Q22   1   0.2060  0.7614  0.0078  11.00000  0.05    0.21
Q23   1  -0.0185  0.6607  0.3561  11.00000  0.05    0.20
Q24   1   0.5035  0.6804  0.3255  11.00000  0.05    0.20
Q25   1   0.0013  0.5938  0.4802  11.00000  0.05    0.20
Q26   1   0.3941  0.6409  0.1375  11.00000  0.05    0.20
Q27   1   0.8637  0.0768  0.0450  11.00000  0.05    0.20
Q28   1   0.2805  0.6547  0.2795  11.00000  0.05    0.20
Q29   1   0.3887  0.6137  0.3167  11.00000  0.05    0.20
Q30   1   0.8892 -0.0345 -0.1579  11.00000  0.05    0.20
Q31   1   0.4542  0.1224  0.2198  11.00000  0.05    0.20
Q32   1   0.0499  0.9623  0.4137  11.00000  0.05    0.20
Q33   1   0.0527  0.8828  0.4178  11.00000  0.05    0.20
Q34   1   0.2092  0.2223 -0.0033  11.00000  0.05    0.19
Q35   1   0.3912  0.6594  0.2154  11.00000  0.05    0.19
Q36   1   0.5000  0.0000  0.0000  10.50000  0.05    0.19
Q37   1   0.0248  0.7858  0.7341  11.00000  0.05    0.19
Q38   1   0.9308 -0.0031 -0.0783  11.00000  0.05    0.19
Q39   1   0.2156  0.2856  0.1167  11.00000  0.05    0.19
Q40   1   0.4213  0.6445  0.4409  11.00000  0.05    0.19
Q41   1   0.3452  1.1894  0.5382  11.00000  0.05    0.19
Q42   1  -0.1045  0.5487  0.4147  11.00000  0.05    0.19
Q43   1   0.0754  0.7229  0.5110  11.00000  0.05    0.19
Q44   1   0.2764  1.0606  0.4806  11.00000  0.05    0.19
Q45   1   0.6698  0.9990  0.7136  11.00000  0.05    0.18
Q46   1   0.1430  0.7159  0.5940  11.00000  0.05    0.18
Q47   1  -0.0137  0.6178  0.6392  11.00000  0.05    0.18
Q48   1  -0.1942  0.4949  0.4813  11.00000  0.05    0.18
Q49   1   0.4208  0.7738  0.0598  11.00000  0.05    0.18
Q50   1   0.6272  0.9874  0.7011  11.00000  0.05    0.18
Q51   1   0.2871  0.2595  0.1868  11.00000  0.05    0.18
Q52   1  -0.2019  0.8166  0.2271  11.00000  0.05    0.18
Q53   1   0.7666  0.0596  0.0555  11.00000  0.05    0.18
Q54   1   0.0789  0.6417  0.5456  11.00000  0.05    0.18
Q55   1  -0.2994  0.5727  0.4849  11.00000  0.05    0.18
Q56   1   0.3621  0.2618  0.2960  11.00000  0.05    0.18
Q57   1   0.0767  0.5776  0.3282  11.00000  0.05    0.17
Q58   1   0.2689  0.3311  0.1825  11.00000  0.05    0.17
Q59   1  -0.2803  0.5550  0.4070  11.00000  0.05    0.17
Q60   1   0.5802  0.1217  0.0920  11.00000  0.05    0.17
Q61   1   0.2314  0.9204  0.5376  11.00000  0.05    0.17
Q62   1   0.2798  0.4199  0.1210  11.00000  0.05    0.17
Q63   1  -0.1858  0.4651  0.3200  11.00000  0.05    0.17
Q64   1   0.1092  0.4355 -0.0537  11.00000  0.05    0.17
Q65   1   0.0214  0.3529 -0.1007  11.00000  0.05    0.17
Q66   1   0.1849  0.9405  0.4300  11.00000  0.05    0.17
Q67   1   0.0085  0.6997  0.5403  11.00000  0.05    0.17
Q68   1   0.2979  1.0027  0.4823  11.00000  0.05    0.17
Q69   1   0.4227  1.0677  0.5426  11.00000  0.05    0.17
Q70   1   0.9709  0.0663  0.1134  11.00000  0.05    0.17
Q71   1   0.1558  0.7775  0.5649  11.00000  0.05    0.17
Q72   1  -0.1650  0.7370  0.3064  11.00000  0.05    0.17
Q73   1   0.3914  0.7066 -0.1179  11.00000  0.05    0.17
Q74   1   0.0752  0.9333  0.3783  11.00000  0.05    0.17
Q75   1  -0.0524  0.7170  0.6600  11.00000  0.05    0.16
Q76   1  -0.0298  0.6617  0.3910  11.00000  0.05    0.16
Q77   1   0.1778  0.3193 -0.0025  11.00000  0.05    0.16
Q78   1   0.3125  0.5366  0.0160  11.00000  0.05    0.16
Q79   1   0.2597  0.2097  0.0758  11.00000  0.05    0.16
Q80   1  -0.0898  0.5632  0.5429  11.00000  0.05    0.16
Q81   1   0.1745  0.8033  0.6418  11.00000  0.05    0.16
Q82   1  -0.1103  0.8963  0.2420  11.00000  0.05    0.16
Q83   1  -0.0713  0.6985  0.6355  11.00000  0.05    0.16
Q84   1  -0.1067  0.6459  0.5135  11.00000  0.05    0.16
Q85   1   0.2621  1.0986  0.5807  11.00000  0.05    0.16
Q86   1   0.4125  0.6987  0.3294  11.00000  0.05    0.16
Q87   1   0.4690  0.3658  0.3746  11.00000  0.05    0.16
Q88   1   0.3928  0.6543  0.0358  11.00000  0.05    0.16
Q89   1   0.5072  0.6530  0.0239  11.00000  0.05    0.16
Q90   1   0.4729  0.9632  0.6071  11.00000  0.05    0.16
Q91   1   0.4362  0.6206  0.0798  11.00000  0.05    0.16
Q92   1   0.2162  0.8132  0.6597  11.00000  0.05    0.16
Q93   1  -0.1588  0.5938  0.6003  11.00000  0.05    0.16
Q94   1  -0.0489  0.8503  0.3806  11.00000  0.05    0.16
Q95   1   0.3781  0.3648  0.3514  11.00000  0.05    0.16
Q96   1   0.1916  0.7365  0.2965  11.00000  0.05    0.16
Q97   1   0.5826  0.3345  0.3307  11.00000  0.05    0.16
Q98   1   0.2762  0.8296  0.1780  11.00000  0.05    0.15
Q99   1  -0.2403  0.5328  0.3264  11.00000  0.05    0.15
Q100  1   0.5030  0.2793  0.3207  11.00000  0.05    0.15
Q101  1   0.1332  1.2423  0.4540  11.00000  0.05    0.15
Q102  1  -0.1060  0.8180  0.2427  11.00000  0.05    0.15
Q103  1   0.5804  0.6842  0.6161  11.00000  0.05    0.15
Q104  1   0.4186 -0.0193  0.0444  11.00000  0.05    0.15
Q105  1   0.1014  0.6618  0.5206  11.00000  0.05    0.15
Q106  1   0.3811  0.1460  0.2602  11.00000  0.05    0.15
Q107  1   0.3447  0.6150  0.4664  11.00000  0.05    0.15
Q108  1   0.1485  0.3812  0.0687  11.00000  0.05    0.15
Q109  1   0.1511  0.8597  0.3764  11.00000  0.05    0.15
Q110  1   0.2079  1.0992  0.4226  11.00000  0.05    0.15
Q111  1  -0.0358  0.5973  0.3243  11.00000  0.05    0.15
Q112  1   0.7338 -0.1138 -0.2065  11.00000  0.05    0.15
Q113  1   0.2878  0.4534  0.2173  11.00000  0.05    0.15
Q114  1  -0.1840  0.4320  0.1645  11.00000  0.05    0.15
Q115  1   0.4171  0.7556  0.2080  11.00000  0.05    0.15
Q116  1   0.5314  0.3330  0.2648  11.00000  0.05    0.15
Q117  1   0.5616  0.5816  0.2135  11.00000  0.05    0.15
Q118  1   0.3486  0.3172  0.1362  11.00000  0.05    0.15
Q119  1   0.0669  1.0905  0.3586  11.00000  0.05    0.15
Q120  1  -0.2292  0.6149  0.6728  11.00000  0.05    0.15
Q121  1   0.2504  0.8462  0.2356  11.00000  0.05    0.15
Q122  1   0.4472  0.7170  0.2562  11.00000  0.05    0.14
Q123  1   0.0495  0.5637  0.2487  11.00000  0.05    0.14
Q124  1  -0.1632  0.8458  0.3185  11.00000  0.05    0.14
Q125  1  -0.2826  0.4232  0.2417  11.00000  0.05    0.14
Q126  1   0.0276  0.5965  0.4278  11.00000  0.05    0.14
Q127  1   0.3732  0.7050 -0.0275  11.00000  0.05    0.14
Q128  1   0.9987  0.0789  0.0419  11.00000  0.05    0.14
Q129  1   0.1298  0.3759 -0.0307  11.00000  0.05    0.14
Q130  1   0.3331  0.8032  0.0236  11.00000  0.05    0.14
Q131  1   0.4472  0.6152 -0.1164  11.00000  0.05    0.14
Q132  1   0.3760  1.1173  0.5815  11.00000  0.05    0.14
Q133  1  -0.3007  0.4470  0.2728  11.00000  0.05    0.14
Q134  1   0.5029  0.7582 -0.0829  11.00000  0.05    0.14
Q135  1   0.4397  0.1714  0.1674  11.00000  0.05    0.14
Q136  1  -0.2550  0.5872  0.6576  11.00000  0.05    0.14
Q137  1   0.0774  0.3186 -0.0434  11.00000  0.05    0.14
Q138  1  -0.2377  0.5178  0.5364  11.00000  0.05    0.14
Q139  1   0.1463  0.4266  0.1373  11.00000  0.05    0.14
Q140  1  -0.1132  1.0631  0.2592  11.00000  0.05    0.14
Q141  1   0.5080  0.5981  0.3589  11.00000  0.05    0.14
Q142  1  -0.1717  0.5022  0.4155  11.00000  0.05    0.14
Q143  1   0.3434  0.9374  0.5766  11.00000  0.05    0.14
Q144  1   0.6516  0.0279 -0.1253  11.00000  0.05    0.14
Q145  1  -0.0771  0.5821  0.3778  11.00000  0.05    0.14
Q146  1   0.8119 -0.0335 -0.1021  11.00000  0.05    0.14
Q147  1   0.4199  0.2962  0.1987  11.00000  0.05    0.14
Q148  1   0.8504 -0.0074  0.0237  11.00000  0.05    0.14
Q149  1   0.1412  0.9381  0.4784  11.00000  0.05    0.14
Q150  1  -0.0114  0.3895 -0.0401  11.00000  0.05    0.14
Q151  1   0.1287  0.2257 -0.0897  11.00000  0.05    0.14
Q152  1   0.0222  0.4005 -0.0224  11.00000  0.05    0.14
Q153  1  -0.1648  0.9690  0.3986  11.00000  0.05    0.13
Q154  1   0.4322  0.9565  0.6826  11.00000  0.05    0.13
Q155  1  -0.0719  0.3985 -0.1152  11.00000  0.05    0.13
Q156  1   0.5386  1.1185  0.6398  11.00000  0.05    0.13
Q157  1   0.0035  0.5789  0.4005  11.00000  0.05    0.13
Q158  1   0.0012  0.9414  0.2984  11.00000  0.05    0.13
Q159  1  -0.2938  0.5092  0.3748  11.00000  0.05    0.13
Q160  1  -0.1437  0.4777  0.2567  11.00000  0.05    0.13
Q161  1   0.2915  0.8808  0.4712  11.00000  0.05    0.13
Q162  1   0.2282  0.7228  0.5752  11.00000  0.05    0.13
Q163  1   0.2681  0.7636  0.2777  11.00000  0.05    0.13
Q164  1  -0.1232  0.6838  0.5719  11.00000  0.05    0.13
Q165  1  -0.1871  0.6475  0.5578  11.00000  0.05    0.13
Q166  1  -0.3943  0.8404  0.0585  11.00000  0.05    0.13
Q167  1   0.3542  0.8804  0.5547  11.00000  0.05    0.13
Q168  1   0.2927  0.1048  0.0200  11.00000  0.05    0.13
Q169  1   0.2856  0.6544  0.1053  11.00000  0.05    0.13
Q170  1   0.4370  0.7920 -0.0305  11.00000  0.05    0.13
Q171  1   0.1832  0.8788  0.4413  11.00000  0.05    0.13
Q172  1   0.8429  0.0016 -0.2083  11.00000  0.05    0.13
Q173  1   0.9203 -0.0804 -0.1184  11.00000  0.05    0.13
Q174  1   0.3659  0.7364  0.3727  11.00000  0.05    0.13
Q175  1   0.2318  0.7087  0.2396  11.00000  0.05    0.13
Q176  1   0.0597  0.7013  0.7339  11.00000  0.05    0.13
Q177  1   0.1465  1.1324  0.4259  11.00000  0.05    0.13
Q178  1   0.1194  0.5822  0.2032  11.00000  0.05    0.13
Q179  1   0.0512  0.4153 -0.0001  11.00000  0.05    0.13
Q180  1  -0.1662  0.5570  0.2638  11.00000  0.05    0.13
Q181  1   0.1177  0.7171  0.7769  11.00000  0.05    0.12
Q182  1   0.3216  0.7577  0.0978  11.00000  0.05    0.12
Q183  1   0.3267  0.8061  0.3704  11.00000  0.05    0.12
Q184  1   0.3512  1.2274  0.6108  11.00000  0.05    0.12
Q185  1  -0.1716  0.4736  0.6476  11.00000  0.05    0.12
Q186  1  -0.0828  0.4995  0.2461  11.00000  0.05    0.12
Q187  1   0.4320  0.1895  0.2153  11.00000  0.05    0.12
Q188  1   0.2398  1.1361  0.5012  11.00000  0.05    0.12
Q189  1   0.1009  0.2772  0.0353  11.00000  0.05    0.12
Q190  1   0.8979  0.0541 -0.1113  11.00000  0.05    0.12
Q191  1  -0.0324  0.7556  0.2776  11.00000  0.05    0.12
Q192  1   0.3023  1.1206  0.4392  11.00000  0.05    0.12
Q193  1  -0.0782  0.4375  0.1198  11.00000  0.05    0.12
Q194  1   0.6303  1.0547  0.7664  11.00000  0.05    0.12
Q195  1  -0.4063  0.7870  0.1390  11.00000  0.05    0.12
Q196  1   0.2655  0.8387  0.6754  11.00000  0.05    0.12
Q197  1   0.3220  0.8371  0.1025  11.00000  0.05    0.12
Q198  1  -0.2319  0.4810  0.1980  11.00000  0.05    0.12
Q199  1   0.0021  0.7748  0.4258  11.00000  0.05    0.12
Q200  1   0.2586  0.6610 -0.1223  11.00000  0.05    0.12
Q201  1   0.2503  0.5153  0.0773  11.00000  0.05    0.12
Q202  1   0.3962  0.9038  0.6180  11.00000  0.05    0.12
Q203  1   0.2081  0.7034  0.8590  11.00000  0.05    0.12
Q204  1   0.1931  0.5793  0.3824  11.00000  0.05    0.12
Q205  1   0.1812  0.3795  0.1793  11.00000  0.05    0.12
Q206  1  -0.0763  0.9115  0.2583  11.00000  0.05    0.12
Q207  1   0.1563  0.2576  0.0662  11.00000  0.05    0.12
Q208  1  -0.0077  0.6838  0.2384  11.00000  0.05    0.12
Q209  1   0.4555  0.6205 -0.0012  11.00000  0.05    0.12
Q210  1   0.2830  0.3774  0.2636  11.00000  0.05    0.12
Q211  1   0.6532  0.6824  0.3401  11.00000  0.05    0.12
Q212  1   0.3731  0.8635  0.1179  11.00000  0.05    0.12
Q213  1   0.5755  0.0197  0.2521  11.00000  0.05    0.11
Q214  1   0.0075  0.8186  0.3227  11.00000  0.05    0.11
Q215  1  -0.0317  0.6335  0.5561  11.00000  0.05    0.11
Q216  1   0.4927  0.3950  0.3347  11.00000  0.05    0.11
Q217  1   0.1072  0.9212  0.4607  11.00000  0.05    0.11
Q218  1   1.0357  0.1561  0.1161  11.00000  0.05    0.11
Q219  1   0.2111  0.8344  0.0164  11.00000  0.05    0.11
Q220  1   0.0362  1.0472  0.4044  11.00000  0.05    0.11
Q221  1  -0.1729  0.9918  0.3235  11.00000  0.05    0.11
Q222  1   0.3395  0.6614  0.5307  11.00000  0.05    0.11
Q223  1   0.1077  1.0920  0.4456  11.00000  0.05    0.11
Q224  1   0.1295  0.1604 -0.1414  11.00000  0.05    0.11
Q225  1   0.3489  0.7969  0.6167  11.00000  0.05    0.11
Q226  1   0.2847  0.6883  0.1540  11.00000  0.05    0.11
Q227  1  -0.0650  0.5396  0.2016  11.00000  0.05    0.11
Q228  1   0.2559  0.8033 -0.0630  11.00000  0.05    0.11
Q229  1   0.1906  0.1599 -0.0799  11.00000  0.05    0.11
Q230  1  -0.2382  0.4417  0.3548  11.00000  0.05    0.11
Q231  1  -0.2014  0.9168  0.2804  11.00000  0.05    0.11
Q232  1   0.6373  0.5245  0.1806  11.00000  0.05    0.11
Q233  1  -0.4045  0.4016  0.3657  11.00000  0.05    0.11
Q234  1   0.4333  0.8738  0.7164  11.00000  0.05    0.11
Q235  1   0.7224  0.0664  0.1165  11.00000  0.05    0.11
Q236  1   0.4648  0.7440  0.4965  11.00000  0.05    0.11
Q237  1   0.4881  0.8486  0.6207  11.00000  0.05    0.11
Q238  1   0.6439  0.7315  0.1952  11.00000  0.05    0.11
Q239  1   0.2735  1.2447  0.4191  11.00000  0.05    0.11
Q240  1  -0.0387  0.1131 -0.1428  11.00000  0.05    0.11
Q241  1   0.3324  0.2572  0.0953  11.00000  0.05    0.11
Q242  1   0.3963  0.4030  0.1607  11.00000  0.05    0.10
Q243  1   0.2290  0.5974  0.3654  11.00000  0.05    0.10
Q244  1   0.6185  0.6255  0.0331  11.00000  0.05    0.10
Q245  1   0.7912 -0.0030 -0.1542  11.00000  0.05    0.10
Q246  1   0.0075  1.0201  0.3168  11.00000  0.05    0.10
Q247  1   0.0776  0.6988  0.8867  11.00000  0.05    0.10
Q248  1   0.3110  0.9504  0.4436  11.00000  0.05    0.10
Q249  1  -0.0705  0.1317 -0.1588  11.00000  0.05    0.10
Q250  1   0.8553 -0.0903 -0.2451  11.00000  0.05    0.10
Q251  1   0.0321  0.1166 -0.1924  11.00000  0.05    0.10
Q252  1   0.2142  0.8597  0.5483  11.00000  0.05    0.10
Q253  1   0.0040  0.3565  0.1116  11.00000  0.05    0.10
Q254  1   0.5370  1.0397  0.6029  11.00000  0.05    0.10
Q255  1   0.4236  0.7553  0.3389  11.00000  0.05    0.10
Q256  1   0.5258  0.5485  0.1213  11.00000  0.05    0.10
Q257  1   0.1022  0.2175  0.1114  11.00000  0.05    0.10
Q258  1   0.5991 -0.1087  0.0093  11.00000  0.05    0.10
Q259  1   0.0963  0.8087  0.3391  11.00000  0.05    0.10
Q260  1   0.2344  0.7425  0.7255  11.00000  0.05    0.10
Q261  1   0.1778  1.1388  0.3377  11.00000  0.05    0.10
Q262  1   0.7339  0.7283  0.5869  11.00000  0.05    0.10
Q263  1   0.3371  0.8931  0.6878  11.00000  0.05    0.10
Q264  1   0.1361  0.4570  0.0753  11.00000  0.05    0.10
Q265  1   0.1205  0.5874  0.3921  11.00000  0.05    0.10
Q266  1  -0.0053  0.4377 -0.1165  11.00000  0.05    0.10
Q267  1   0.1758  0.7749  0.2024  11.00000  0.05    0.10
Q268  1   0.1823  0.7440  0.1290  11.00000  0.05    0.10
Q269  1   0.4749  0.9974  0.5153  11.00000  0.05    0.10
Q270  1   0.4916 -0.0022  0.0967  11.00000  0.05    0.10
Q271  1  -0.2988  0.7811  0.3025  11.00000  0.05    0.10
Q272  1   0.6618  0.6656  0.0816  11.00000  0.05    0.10
Q273  1  -0.0535  0.9767  0.3538  11.00000  0.05    0.10
Q274  1  -0.0027  0.7475  0.3613  11.00000  0.05    0.10
Q275  1   0.2118  0.5360  0.1988  11.00000  0.05    0.10
Q276  1   0.0702  0.9582  0.2960  11.00000  0.05    0.10
Q277  1   0.2678  0.3863  0.0377  11.00000  0.05    0.10
Q278  1   0.0724  0.5151  0.0046  11.00000  0.05    0.10
Q279  1  -0.2055  0.7400  0.7192  11.00000  0.05    0.10
Q280  1   0.0666  0.4348  0.0249  11.00000  0.05    0.10
Q281  1  -0.3991  0.3765  0.2230  11.00000  0.05    0.10
Q282  1  -0.3318  0.8555  0.1939  11.00000  0.05    0.09
Q283  1   0.7281  1.0189  0.6695  11.00000  0.05    0.09
Q284  1   0.6138  0.8022  0.6236  11.00000  0.05    0.09
Q285  1  -0.1880  0.4264  0.4398  11.00000  0.05    0.09
Q286  1  -0.2581  0.8995  0.2898  11.00000  0.05    0.09
Q287  1   0.5793  1.0281  0.6586  11.00000  0.05    0.09
Q288  1   0.1624  0.7347  0.6968  11.00000  0.05    0.09
Q289  1   0.9399  0.1140 -0.0231  11.00000  0.05    0.09
Q290  1   0.1018  0.9244  0.2339  11.00000  0.05    0.09
Q291  1   0.4766 -0.1077  0.0799  11.00000  0.05    0.09
Q292  1  -0.5156  0.5406  0.4813  11.00000  0.05    0.09
Q293  1   0.1985  0.4518  0.2944  11.00000  0.05    0.09
Q294  1   0.6450  0.9556  0.6220  11.00000  0.05    0.09
Q295  1  -0.0995  0.9380  0.3376  11.00000  0.05    0.09
Q296  1  -0.1332  0.7630  0.7833  11.00000  0.05    0.09
Q297  1   0.1308  0.8199  0.7847  11.00000  0.05    0.09
Q298  1  -0.2392  0.8371  0.1556  11.00000  0.05    0.09
Q299  1   0.0542  0.7993 -0.0775  11.00000  0.05    0.09
Q300  1  -0.2067  0.6371  0.1540  11.00000  0.05    0.09
Q301  1  -0.0871  0.6029  0.2469  11.00000  0.05    0.09
Q302  1   0.7115  1.0356  0.6436  11.00000  0.05    0.09
Q303  1   0.6649 -0.0162  0.0987  11.00000  0.05    0.09
Q304  1   0.0721  0.2514 -0.0300  11.00000  0.05    0.09
Q305  1  -0.2100  0.8912  0.2273  11.00000  0.05    0.09
Q306  1   0.3686  0.4284  0.3150  11.00000  0.05    0.09
Q307  1  -0.1473  0.6364  0.7005  11.00000  0.05    0.09
Q308  1  -0.3893  0.8655  0.2720  11.00000  0.05    0.09
Q309  1  -0.0287  0.3558 -0.1576  11.00000  0.05    0.09
Q310  1  -0.0530  0.3431 -0.1815  11.00000  0.05    0.09
Q311  1  -0.0567  0.5791  0.8123  11.00000  0.05    0.09
Q312  1  -0.3672  0.4840  0.4859  11.00000  0.05    0.09
Q313  1   0.4799  1.1719  0.5889  11.00000  0.05    0.09
Q314  1  -0.2397  0.5412  0.2004  11.00000  0.05    0.09
Q315  1   0.1342  0.1936  0.0467  11.00000  0.05    0.09
Q316  1  -0.2198  0.6535  0.4596  11.00000  0.05    0.09
Q317  1  -0.1988  0.4786  0.1362  11.00000  0.05    0.08
Q318  1   0.8094  0.9806  0.7073  11.00000  0.05    0.08
Q319  1  -0.3339  0.4806  0.2402  11.00000  0.05    0.08
Q320  1   0.1811  0.8163  0.2812  11.00000  0.05    0.08
Q321  1  -0.1061  0.7778  0.3439  11.00000  0.05    0.08
Q322  1  -0.2353  0.9324  0.2358  11.00000  0.05    0.08
Q323  1   0.5556  1.2236  0.6391  11.00000  0.05    0.08
Q324  1   0.2193  0.7230 -0.0551  11.00000  0.05    0.08
Q325  1   0.6809  0.8203  0.6207  11.00000  0.05    0.08
Q326  1   0.6252  0.0167  0.0394  11.00000  0.05    0.08
Q327  1   0.5035  0.8678  0.5751  11.00000  0.05    0.08
Q328  1   0.8237  0.1426  0.0954  11.00000  0.05    0.08
Q329  1   0.4516  1.0372  0.6227  11.00000  0.05    0.08
Q330  1  -0.0333  1.0868  0.4813  11.00000  0.05    0.08
Q331  1  -0.3156  0.4926  0.4416  11.00000  0.05    0.08
Q332  1  -0.0433  0.4576  0.1717  11.00000  0.05    0.08
Q333  1   0.8481 -0.1871 -0.1976  11.00000  0.05    0.08
Q334  1  -0.0223  0.4757 -0.0648  11.00000  0.05    0.08
Q335  1   0.0786  0.7466  0.3144  11.00000  0.05    0.08
Q336  1  -0.1776  0.3961  0.2006  11.00000  0.05    0.08
Q337  1   0.0431  1.0973  0.5078  11.00000  0.05    0.08
Q338  1   0.2319  0.7210  0.0651  11.00000  0.05    0.08
Q339  1   0.2751  1.1870  0.3948  11.00000  0.05    0.08
Q340  1  -0.0604  0.7581  0.4823  11.00000  0.05    0.08
Q341  1   0.8256  0.1050 -0.0300  11.00000  0.05    0.08
Q342  1   0.0904  0.3664 -0.1575  11.00000  0.05    0.08
Q343  1   0.1661  0.7777 -0.0608  11.00000  0.05    0.08
Q344  1   0.2384  0.8393  0.7769  11.00000  0.05    0.08
Q345  1   0.3894  0.5441 -0.0398  11.00000  0.05    0.08
Q346  1   0.2154  0.6964  0.1672  11.00000  0.05    0.08
Q347  1   0.6117  0.5844  0.0786  11.00000  0.05    0.08
Q348  1   0.4359  0.9188  0.5385  11.00000  0.05    0.08
Q349  1  -0.0703  1.0815  0.2153  11.00000  0.05    0.08
Q350  1   0.6033  0.4797  0.1376  11.00000  0.05    0.08
Q351  1  -0.3939  0.4873  0.5592  11.00000  0.05    0.08
Q352  1   0.5303  0.5806  0.0203  11.00000  0.05    0.08
Q353  1  -0.0603  1.1338  0.2884  11.00000  0.05    0.08
Q354  1   0.5752  0.9233  0.5574  11.00000  0.05    0.08
Q355  1  -0.2324  0.3699  0.0544  11.00000  0.05    0.08
Q356  1   0.2880  1.0801  0.3770  11.00000  0.05    0.08
Q357  1  -0.0755  0.7145  0.8235  11.00000  0.05    0.08
Q358  1   0.6998 -0.0677 -0.2560  11.00000  0.05    0.08
Q359  1   0.2209  0.3993 -0.0397  11.00000  0.05    0.08
Q360  1   0.5699  0.9851  0.7590  11.00000  0.05    0.08
Q361  1   0.4981  0.1958  0.2633  11.00000  0.05    0.08
Q362  1  -0.1370  0.6790  0.2615  11.00000  0.05    0.08
Q363  1   0.0993  0.8605  0.2471  11.00000  0.05    0.08
Q364  1   0.4426  0.8208  0.6059  11.00000  0.05    0.08
Q365  1   0.0405  0.4833  0.2657  11.00000  0.05    0.08
Q366  1   0.4231  1.1603  0.6314  11.00000  0.05    0.08
Q367  1   0.3780  0.8063  0.1944  11.00000  0.05    0.08
Q368  1   0.2945  1.2990  0.5598  11.00000  0.05    0.08
Q369  1  -0.1811  0.9673  0.1805  11.00000  0.05    0.07
Q370  1  -0.2966  0.7600  0.1646  11.00000  0.05    0.07
Q371  1  -0.1523  0.6759  0.7632  11.00000  0.05    0.07
Q372  1   0.3963  0.1728  0.0672  11.00000  0.05    0.07
Q373  1   0.5552  0.6227 -0.0393  11.00000  0.05    0.07
Q374  1   0.1446  0.6219  0.6326  11.00000  0.05    0.07
Q375  1   0.3753  0.7466 -0.1752  11.00000  0.05    0.07
Q376  1   0.6649  1.1199  0.7808  11.00000  0.05    0.07
Q377  1   0.1362  0.1018  0.0577  11.00000  0.05    0.07
Q378  1  -0.4159  0.5312  0.6438  11.00000  0.05    0.07
Q379  1   0.6431  0.6845 -0.0188  11.00000  0.05    0.07
Q380  1   0.0318  0.6243  0.2462  11.00000  0.05    0.07
Q381  1  -0.2870  0.6084  0.5718  11.00000  0.05    0.07
Q382  1   0.2822  0.8356 -0.0377  11.00000  0.05    0.07
Q383  1   0.7629 -0.0174  0.0569  11.00000  0.05    0.07
Q384  1   0.0629  0.8341 -0.0177  11.00000  0.05    0.07
Q385  1  -0.1627  0.5559  0.1403  11.00000  0.05    0.07
Q386  1   0.5742  0.5422  0.3367  11.00000  0.05    0.07
Q387  1   0.8304  0.0908 -0.0838  11.00000  0.05    0.07
Q388  1   0.4527  0.4914  0.1600  11.00000  0.05    0.07
Q389  1   0.5809  0.6414 -0.0273  11.00000  0.05    0.07
Q390  1  -0.2365  0.6576  0.3579  11.00000  0.05    0.07
Q391  1   0.5909  0.1442  0.2195  11.00000  0.05    0.07
Q392  1   0.1266  0.6868  0.6567  11.00000  0.05    0.07
Q393  1  -0.0996  0.9997  0.1636  11.00000  0.05    0.07
Q394  1  -0.1505  0.4922  0.0634  11.00000  0.05    0.07
Q395  1   0.3325  0.6923  0.6176  11.00000  0.05    0.07
Q396  1  -0.1138  0.4856  0.5406  11.00000  0.05    0.07
Q397  1   0.5513  0.9370  0.6364  11.00000  0.05    0.07
Q398  1  -0.4445  0.4598  0.2207  11.00000  0.05    0.07
Q399  1   0.3922  1.0411  0.4561  11.00000  0.05    0.07
Q400  1   0.6264  0.7233  0.0306  11.00000  0.05    0.07
Q401  1   0.2364  1.2008  0.4590  11.00000  0.05    0.07
Q402  1   0.0588  0.5067  0.1004  11.00000  0.05    0.07
Q403  1  -0.1337  0.6942  0.7835  11.00000  0.05    0.07
Q404  1  -0.1041  0.9241  0.1569  11.00000  0.05    0.07
Q405  1   0.4603  1.2193  0.7155  11.00000  0.05    0.07
Q406  1   0.1860  1.2242  0.5332  11.00000  0.05    0.07
Q407  1  -0.4202  0.4770  0.4037  11.00000  0.05    0.07
Q408  1  -0.0122  0.5220  0.3173  11.00000  0.05    0.06
Q409  1   0.1350  0.9792  0.5612  11.00000  0.05    0.06
Q410  1   0.0793  0.5331  0.5255  11.00000  0.05    0.06
Q411  1   0.1893  0.6770  0.0867  11.00000  0.05    0.06
Q412  1  -0.2493  0.7716  0.1044  11.00000  0.05    0.06
Q413  1   0.2269  0.0782 -0.0813  11.00000  0.05    0.06
Q414  1   0.1289  0.7436  0.0371  11.00000  0.05    0.06
Q415  1  -0.0515  0.4298  0.1806  11.00000  0.05    0.06
Q416  1   0.4330  0.7748  0.5583  11.00000  0.05    0.06
Q417  1   0.6516  1.1017  0.6999  11.00000  0.05    0.06
Q418  1  -0.3094  0.5788  0.2687  11.00000  0.05    0.06
Q419  1   0.8850  0.0600  0.1865  11.00000  0.05    0.06
Q420  1  -0.0982  0.5182  0.6184  11.00000  0.05    0.06
;
