# Supplementary material for: Aqua­(4-fluoro­benzoato-κO)bis­(1,10-phenanthroline-κ2 N,N′)manganese(II) 4-fluoro­benzoate trihydrate
Source: Acta Crystallogr Sect E Struct Rep Online. 2011 Nov 30;67(Pt 12):m1853. doi: 10.1107/S1600536811049968 (PMC3238747; doi:10.1107/S1600536811049968)
Supplement: Supplementary file 2 [file e-67-m1853-Isup2.hkl]

# 
# h,k,l, Fc-squared, Fo-squared, sigma(Fo-squared) and status flag 
# 
data_I
_shelx_title ' TREF in P-1' 
_shelx_refln_list_code          4 
_shelx_F_calc_maximum      225.43 
_exptl_crystal_F_000       790.00 
_reflns_d_resolution_high  0.8409 
 
loop_ 
 _symmetry_equiv_pos_as_xyz 
 'x, y, z' 
 '-x, -y, -z' 
 
_cell_length_a     8.8897 
_cell_length_b    14.7726 
_cell_length_c    14.8897 
_cell_angle_alpha 107.815 
_cell_angle_beta  107.314 
_cell_angle_gamma  91.386 
 
_shelx_F_squared_multiplier     1.000 
 
loop_ 
 _refln_index_h 
 _refln_index_k 
 _refln_index_l 
 _refln_F_squared_calc 
 _refln_F_squared_meas 
 _refln_F_squared_sigma 
 _refln_observed_status 
   1   0   0      693.61      770.24     23.68 o 
   2   0   0        1.49       -0.32      2.58 o 
   3   0   0     2316.04     2489.90     74.26 o 
   4   0   0      989.89      972.92     28.63 o 
   5   0   0      395.30      344.75     16.85 o 
   6   0   0      185.87      200.05     16.39 o 
   7   0   0        0.68       -0.22      8.88 o 
   8   0   0        0.22        2.10     10.39 o 
  -9   1   0       33.89       61.56     23.14 o 
  -8   1   0        8.69       10.65     11.68 o 
  -7   1   0        1.03       18.19     11.78 o 
  -6   1   0       28.55       41.14      7.01 o 
  -5   1   0      493.70      580.67     35.30 o 
  -4   1   0        3.21        6.24      5.27 o 
  -3   1   0       12.67       12.75      4.68 o 
  -2   1   0     1525.65     1559.84     33.93 o 
  -1   1   0     4718.16     4954.46    129.41 o 
   1   1   0     1101.12     1228.08     20.70 o 
   2   1   0     2358.46     2576.93     51.80 o 
   3   1   0     2160.33     2203.70     57.47 o 
   4   1   0     4010.09     4344.82     89.15 o 
   5   1   0       37.28       50.08      8.03 o 
   6   1   0      121.91      145.20     31.43 o 
   7   1   0       19.44       20.18     11.19 o 
   8   1   0       73.11       87.01     21.04 o 
   9   1   0        0.20       27.98     14.26 o 
 -10   2   0      100.17      110.80     30.67 o 
  -9   2   0       19.91       48.05     17.60 o 
  -8   2   0        0.76        7.10     11.30 o 
  -7   2   0        5.42       11.68     10.01 o 
  -6   2   0      312.30      291.93     14.71 o 
  -5   2   0     1219.89     1242.17     30.25 o 
  -4   2   0      645.94      635.86     21.42 o 
  -3   2   0       52.77       74.37     10.33 o 
  -2   2   0      509.70      623.50     25.51 o 
  -1   2   0     1181.00     1347.35     42.13 o 
   0   2   0     3900.06     4329.62     81.00 o 
   1   2   0     1555.86     1698.09     28.58 o 
   2   2   0     2727.97     3059.61     49.92 o 
   3   2   0       98.69      112.45     12.54 o 
   4   2   0     2146.67     2408.97     45.88 o 
   5   2   0       59.68       49.23      6.97 o 
   6   2   0       89.95       69.04      8.58 o 
   7   2   0      270.44      290.20     35.60 o 
   8   2   0        2.36       20.82     14.74 o 
   9   2   0       36.86       38.90     18.51 o 
 -10   3   0       84.58       89.38     26.85 o 
  -9   3   0       32.85       54.62     23.62 o 
  -8   3   0        1.04        9.42     10.60 o 
  -7   3   0       40.63       47.89     15.82 o 
  -6   3   0      202.83      189.96     17.20 o 
  -5   3   0      104.74      100.14     15.44 o 
  -4   3   0       11.98       20.02      7.86 o 
  -3   3   0     2418.51     2702.34     84.32 o 
  -2   3   0    15792.68    18376.16    471.16 o 
  -1   3   0     4728.71     5168.89    141.20 o 
   0   3   0    18220.61    19911.48    351.43 o 
   1   3   0    18032.41    19316.26    341.86 o 
   2   3   0     2339.01     2703.07     45.37 o 
   3   3   0       43.19       49.40      5.19 o 
   4   3   0      147.61      171.60     10.32 o 
   5   3   0      274.28      295.77     15.92 o 
   6   3   0      319.44      318.44     15.54 o 
   7   3   0       16.44        9.26     11.03 o 
   8   3   0      177.20      202.06     32.93 o 
   9   3   0       67.14       80.39     24.54 o 
 -10   4   0        8.68       23.52     16.84 o 
  -9   4   0      115.91      156.64     34.60 o 
  -8   4   0        2.05       -5.27     11.35 o 
  -7   4   0       37.09       44.02     16.09 o 
  -6   4   0      432.22      400.29     51.33 o 
  -5   4   0      171.29      165.30     20.18 o 
  -4   4   0      796.95      790.63     37.99 o 
  -3   4   0     2090.76     2287.36     76.73 o 
  -2   4   0     9337.27    10084.39    267.76 o 
  -1   4   0     5313.32     5600.29    156.26 o 
   0   4   0     3297.30     3147.27     66.37 o 
   1   4   0     5730.97     6402.64    123.02 o 
   2   4   0    10791.54    11900.50    176.30 o 
   3   4   0      585.89      614.09     16.24 o 
   4   4   0     1178.13     1286.21     29.39 o 
   5   4   0      616.77      601.07     19.42 o 
   6   4   0       33.11       29.98     10.41 o 
   7   4   0      287.77      327.27     39.39 o 
   8   4   0       25.25       41.33     17.06 o 
   9   4   0        0.51       24.48     17.06 o 
  -9   5   0        0.41       34.82     20.99 o 
  -8   5   0       51.64       60.05     23.46 o 
  -7   5   0       28.05       24.00     10.03 o 
  -6   5   0      158.81      154.10     17.00 o 
  -5   5   0      232.43      190.06     22.65 o 
  -4   5   0     1107.27     1126.03     49.34 o 
  -3   5   0      876.37      841.38     38.74 o 
  -2   5   0      772.17      649.81     32.61 o 
  -1   5   0       27.47       25.99      8.34 o 
   0   5   0     1990.54     1936.21     47.39 o 
   1   5   0    11070.37    11377.67    211.72 o 
   2   5   0     3416.91     3613.86    151.53 o 
   4   5   0       90.15       79.46     11.14 o 
   5   5   0        7.42       11.62      6.87 o 
   6   5   0      223.72      286.50     22.42 o 
   7   5   0      105.78       81.63     22.12 o 
   8   5   0       30.68       30.13     16.95 o 
   9   5   0       37.54       36.32     19.37 o 
  -9   6   0      337.82      376.78     55.91 o 
  -8   6   0        4.97        6.67     14.74 o 
  -7   6   0        0.37        0.64     18.40 o 
  -6   6   0       50.68       53.96     11.32 o 
  -5   6   0       16.40       22.87     11.03 o 
  -4   6   0       27.83       49.67     12.48 o 
  -3   6   0      597.34      525.19     30.99 o 
  -2   6   0     3407.32     3574.98    114.24 o 
  -1   6   0       22.25       12.59      7.86 o 
   0   6   0      807.15      789.87     50.74 o 
   1   6   0     2629.54     2860.07     67.40 o 
   2   6   0     1720.59     1677.74     46.40 o 
   3   6   0        5.41       12.77      5.36 o 
   4   6   0       64.55       41.24     10.63 o 
   5   6   0        7.45       25.02      8.75 o 
   6   6   0       22.56       14.52     10.84 o 
   7   6   0      239.43      251.45     38.42 o 
   8   6   0      117.14      165.79     32.34 o 
  -9   7   0       48.06      157.02     34.65 o 
  -8   7   0      165.66      231.92     41.81 o 
  -7   7   0       61.64       57.52     12.27 o 
  -6   7   0       31.98       39.31     10.35 o 
  -5   7   0      698.92      600.31     37.88 o 
  -4   7   0        2.52       10.44      9.95 o 
  -3   7   0      227.20      190.49     23.35 o 
  -2   7   0      512.82      531.64     33.42 o 
  -1   7   0      627.72      565.92     34.22 o 
   0   7   0      269.04      277.02     17.42 o 
   1   7   0      285.47      300.48     19.81 o 
   2   7   0      536.94      517.10     23.71 o 
   3   7   0      410.70      366.76     21.28 o 
   4   7   0       65.79       57.23     11.10 o 
   5   7   0      214.81      236.57     32.80 o 
   6   7   0       46.10       58.33     13.01 o 
   7   7   0      206.50      224.12     37.13 o 
   8   7   0       36.90       31.16     17.81 o 
  -9   8   0        0.78      -11.30     24.43 o 
  -8   8   0       11.58       61.29     21.09 o 
  -7   8   0      104.18       85.66     15.68 o 
  -6   8   0       37.00       31.18     10.11 o 
  -5   8   0      290.45      279.06     29.97 o 
  -4   8   0     1336.17     1072.92     54.51 o 
  -3   8   0      123.52      113.38     20.02 o 
  -2   8   0     1920.57     1790.10     73.88 o 
  -1   8   0        0.34       12.54      8.82 o 
   0   8   0      530.24      512.69     24.34 o 
   1   8   0     1201.16     1146.54     48.21 o 
   2   8   0       56.86       58.38     10.87 o 
   3   8   0      344.03      335.81     54.94 o 
   4   8   0        0.05       -0.54      6.74 o 
   5   8   0       84.66      114.65     17.31 o 
   6   8   0      281.23      312.04     33.98 o 
   7   8   0       44.88       75.71     22.98 o 
   8   8   0       28.59       34.92     18.73 o 
  -9   9   0        1.99       49.77     28.90 o 
  -8   9   0       28.53       19.37     24.16 o 
  -7   9   0       58.67       42.90     24.81 o 
  -6   9   0       24.17       23.53     14.72 o 
  -5   9   0      147.36      196.84     28.20 o 
  -4   9   0        8.12       25.29     10.76 o 
  -3   9   0      494.00      431.29     37.94 o 
  -2   9   0       97.26      125.92     22.06 o 
  -1   9   0      484.73      496.40     35.14 o 
   0   9   0     1126.22     1138.89     57.15 o 
   1   9   0        7.43       13.26      7.42 o 
   2   9   0      345.01      278.49     31.72 o 
   3   9   0      178.13      183.96     19.44 o 
   4   9   0       59.09       57.53     12.19 o 
   5   9   0       40.71       32.24     11.40 o 
   6   9   0      125.27      121.80     20.51 o 
   7   9   0       27.48       13.83     17.33 o 
  -8  10   0       98.25      128.82     37.51 o 
  -7  10   0      241.43      209.49     25.30 o 
  -6  10   0       16.82       31.61     11.70 o 
  -5  10   0       42.18       21.79     13.56 o 
  -4  10   0      413.82      433.82     40.36 o 
  -3  10   0       13.21       17.17     10.44 o 
  -2  10   0     1198.66     1230.96     63.33 o 
  -1  10   0      252.02      258.99     31.16 o 
   0  10   0       26.46       24.81     13.88 o 
   1  10   0      325.44      356.25     26.50 o 
   2  10   0       87.91      107.58     16.34 o 
   3  10   0      259.58      258.16     24.10 o 
   4  10   0       35.37       46.92     13.37 o 
   5  10   0      269.27      244.86     25.75 o 
   6  10   0       98.91      101.43     25.94 o 
   7  10   0       30.78       52.46     23.25 o 
  -8  11   0        0.68       27.39     28.57 o 
  -7  11   0       72.96      107.75     20.14 o 
  -6  11   0        0.06       16.68      9.43 o 
  -5  11   0        0.66        4.46      8.46 o 
  -4  11   0       92.14      103.96     22.49 o 
  -3  11   0      453.32      468.26     43.37 o 
  -2  11   0      199.42      170.69     26.80 o 
  -1  11   0      201.33      177.04     27.98 o 
   0  11   0      268.65      233.80     33.20 o 
   1  11   0        1.87       14.72     11.95 o 
   2  11   0       87.59      113.97     17.83 o 
   3  11   0        0.21       -7.89      8.80 o 
   4  11   0       62.99       60.93     15.04 o 
   5  11   0        2.89       22.29     12.36 o 
   6  11   0        9.84       13.67     16.90 o 
  -7  12   0      141.89      123.13     21.48 o 
  -6  12   0       14.94       24.84     20.82 o 
  -5  12   0       15.28       28.06     24.40 o 
  -4  12   0        0.62        7.65      8.11 o 
  -3  12   0      160.92      195.06     30.56 o 
  -2  12   0        7.20       10.98     11.52 o 
  -1  12   0       72.95       28.14     14.10 o 
   0  12   0       89.78      133.99     28.47 o 
   1  12   0       89.09       87.71     17.58 o 
   2  12   0       43.25       23.12     11.27 o 
   3  12   0      248.83      220.53     25.45 o 
   4  12   0       31.90       19.61     12.98 o 
   5  12   0      112.49       92.18     18.78 o 
   6  12   0        5.92       40.25     19.37 o 
  -7  13   0       11.11       66.15     21.42 o 
  -6  13   0       17.35       43.11     19.61 o 
  -5  13   0       20.72       39.95     13.72 o 
  -4  13   0       72.99       55.87     13.46 o 
  -3  13   0      129.88      129.01     18.25 o 
  -2  13   0      233.92      253.28     37.51 o 
  -1  13   0       94.53      116.12     25.78 o 
   0  13   0       39.80       43.53     20.23 o 
   1  13   0        0.11       -8.45     15.82 o 
   2  13   0      214.05      231.80     27.30 o 
   3  13   0        0.42        3.76     10.51 o 
   4  13   0       10.32       32.94     14.96 o 
   5  13   0        2.56       13.88     13.34 o 
  -6  14   0       74.83       42.01     36.32 o 
  -5  14   0       17.27       55.96     26.58 o 
  -4  14   0       38.33       65.67     32.31 o 
  -3  14   0      286.91      281.00     40.30 o 
  -2  14   0       95.11      105.79     25.08 o 
  -1  14   0      103.05      191.19     35.03 o 
   0  14   0       26.35       68.18     25.02 o 
   1  14   0       40.51       28.47     21.74 o 
   2  14   0        0.46       25.64     17.60 o 
   3  14   0       17.86       27.36     13.07 o 
   4  14   0       27.91       28.74     15.98 o 
  -5  15   0       27.67       33.10     12.57 o 
  -4  15   0        2.77       47.08     16.25 o 
  -3  15   0       29.82       60.59     20.93 o 
  -2  15   0       33.18      103.58     24.81 o 
  -1  15   0       16.95       59.14     22.12 o 
   0  15   0       21.82       51.87     22.06 o 
   1  15   0        0.22       29.81     20.66 o 
   2  15   0       21.87       42.66     15.77 o 
   3  15   0        8.99       16.91     12.34 o 
  -3  16   0       23.00       51.77     21.20 o 
  -2  16   0        1.28       39.71     19.16 o 
  -1  16   0       60.98       84.05     28.63 o 
   0  16   0       10.95       21.69     22.60 o 
   1  16   0       14.74       38.53     26.15 o 
   1 -17   1        7.50       13.34     23.41 o 
  -2 -16   1        0.10      -10.65     22.98 o 
  -1 -16   1       14.96        5.06     19.80 o 
   0 -16   1       25.76      109.29     32.29 o 
   1 -16   1       23.86       63.23     23.84 o 
   2 -16   1       57.94      108.00     25.88 o 
   3 -16   1       14.21      107.89     24.70 o 
   4 -16   1       15.84       79.48     21.42 o 
  -3 -15   1       17.58       45.07     15.51 o 
  -2 -15   1       21.36       46.08     14.33 o 
  -1 -15   1        2.66       31.37     21.04 o 
   0 -15   1       59.06       77.92     24.81 o 
   1 -15   1        4.39       21.79     17.65 o 
   2 -15   1       22.76       37.72     16.79 o 
   3 -15   1       60.86      124.68     26.69 o 
   4 -15   1       18.22       59.62     18.08 o 
   5 -15   1       45.34       53.56     30.94 o 
  -4 -14   1        9.11       24.71     11.94 o 
  -3 -14   1      220.98      196.24     25.91 o 
  -2 -14   1        7.10       15.78     11.60 o 
  -1 -14   1       30.78       45.47     20.02 o 
   0 -14   1       52.83       73.13     23.46 o 
   1 -14   1       15.45       21.74     16.73 o 
   2 -14   1      465.29      450.55     49.07 o 
   3 -14   1       20.96       31.75     16.47 o 
   4 -14   1       30.74       58.44     19.21 o 
   5 -14   1       15.91       22.35     11.44 o 
   6 -14   1       15.31       41.45     13.33 o 
  -5 -13   1        5.81       12.74     10.96 o 
  -4 -13   1      243.49      215.94     26.25 o 
  -3 -13   1       24.63       32.51     12.54 o 
  -2 -13   1      233.03      236.47     26.78 o 
  -1 -13   1        1.62        7.34     16.17 o 
   0 -13   1      191.25      252.21     39.23 o 
   1 -13   1        1.52       -0.70     14.42 o 
   2 -13   1      477.95      513.51     49.94 o 
   3 -13   1      164.03      177.73     30.51 o 
   4 -13   1        1.91       -7.26     12.48 o 
   5 -13   1       95.38      105.20     24.43 o 
   6 -13   1      117.24      111.31     19.54 o 
   7 -13   1        1.03       24.93     15.36 o 
  -6 -12   1        8.36       42.99     19.48 o 
  -5 -12   1       29.62       53.88     17.78 o 
  -4 -12   1       70.43       47.36     19.26 o 
  -3 -12   1      275.81      240.71     25.78 o 
  -2 -12   1       45.41       41.17     13.31 o 
  -1 -12   1       90.87       99.11     17.29 o 
   0 -12   1       78.83       84.43     22.28 o 
   1 -12   1       55.89       67.80     20.18 o 
   2 -12   1       11.38       13.83      9.85 o 
   3 -12   1       65.47      113.43     23.84 o 
   4 -12   1      320.76      330.56     40.20 o 
   5 -12   1       10.95       20.29     12.32 o 
   6 -12   1        1.23       16.41     13.29 o 
   7 -12   1       54.65       69.58     28.38 o 
  -7 -11   1       20.06       60.48     22.87 o 
  -6 -11   1       59.71      115.10     27.07 o 
  -5 -11   1      133.30      124.60     20.33 o 
  -4 -11   1      129.97      130.15     19.04 o 
  -3 -11   1        5.89        6.78      8.68 o 
  -2 -11   1      304.28      318.49     26.65 o 
  -1 -11   1       25.80       28.26     11.11 o 
   0 -11   1      289.26      262.81     33.90 o 
   1 -11   1      615.90      514.48     40.03 o 
   2 -11   1      252.70      203.40     29.43 o 
   3 -11   1      269.49      264.26     33.85 o 
   4 -11   1      105.16       67.10     19.21 o 
   5 -11   1      286.26      279.17     36.54 o 
   6 -11   1       82.21       90.19     22.17 o 
   7 -11   1      170.25      178.98     24.07 o 
   8 -11   1       54.66       62.58     34.44 o 
  -7 -10   1       47.82       80.12     23.14 o 
  -6 -10   1       37.93       32.45     19.86 o 
  -5 -10   1      471.14      428.19     32.04 o 
  -4 -10   1      267.81      242.13     23.19 o 
  -3 -10   1      188.29      175.26     19.76 o 
  -2 -10   1       48.36       38.70     11.35 o 
  -1 -10   1      490.43      496.22     28.85 o 
   0 -10   1       19.45        4.41     11.14 o 
   1 -10   1       27.73       85.18     19.48 o 
   2 -10   1      823.57      689.42     44.55 o 
   3 -10   1       14.43       14.47     10.12 o 
   4 -10   1      764.47      706.42     46.17 o 
   5 -10   1      100.90      135.12     24.91 o 
   6 -10   1        0.44       -3.55      9.85 o 
   7 -10   1       68.28       94.57     17.97 o 
   8 -10   1       21.17       58.81     29.70 o 
  -8  -9   1       20.55       87.44     23.52 o 
  -7  -9   1       23.16       43.37     19.53 o 
  -6  -9   1      316.30      279.33     39.50 o 
  -5  -9   1        7.61       14.86     10.90 o 
  -4  -9   1        0.69       -0.09      9.12 o 
  -3  -9   1       99.40       77.75     19.18 o 
  -2  -9   1      358.86      339.42     23.61 o 
  -1  -9   1      153.38      168.09     24.00 o 
   0  -9   1       49.02       46.49     13.67 o 
   1  -9   1     1164.45     1094.55     55.53 o 
   2  -9   1      157.03      141.52     22.82 o 
   3  -9   1      334.62      330.61     33.36 o 
   4  -9   1      161.40      128.66     22.06 o 
   5  -9   1      117.77      121.34     22.39 o 
   6  -9   1       37.58       48.64     15.55 o 
   7  -9   1      155.20      135.01     25.18 o 
   8  -9   1        1.56       23.95     19.80 o 
   9  -9   1        3.52       48.70     25.99 o 
  -8  -8   1        3.04       26.80     15.44 o 
  -7  -8   1      114.11      143.57     30.62 o 
  -6  -8   1       59.19      113.97     26.10 o 
  -5  -8   1      344.52      317.49     24.66 o 
  -4  -8   1      143.78      148.84     17.00 o 
  -3  -8   1      320.56      360.99     21.69 o 
  -2  -8   1       27.81       15.91      6.14 o 
  -1  -8   1     2615.89     2714.35     69.19 o 
   0  -8   1      154.09      146.05     15.57 o 
   1  -8   1       24.43       12.54      8.72 o 
   2  -8   1     1366.13     1350.42     61.34 o 
   3  -8   1      219.09      229.98     26.64 o 
   4  -8   1     1241.89     1128.88     55.59 o 
   5  -8   1      224.29      223.15     27.50 o 
   6  -8   1      112.72      105.47     20.07 o 
   7  -8   1       61.58       48.86     15.93 o 
   8  -8   1       40.83       53.16     23.68 o 
   9  -8   1        2.15       65.38     27.71 o 
  -8  -7   1       44.67       82.38     24.59 o 
  -7  -7   1      273.30      228.21     37.88 o 
  -6  -7   1       45.37       48.63     11.80 o 
  -5  -7   1       50.44       74.04     12.41 o 
  -4  -7   1      418.49      435.44     33.44 o 
  -3  -7   1      153.70      138.73     30.46 o 
  -2  -7   1      316.21      298.62     28.55 o 
  -1  -7   1     1695.05     1762.18     53.86 o 
   0  -7   1       14.49       17.19      6.19 o 
   1  -7   1     5406.88     5916.10    175.31 o 
   2  -7   1      152.32      190.33     22.12 o 
   3  -7   1     2113.66     2001.58     76.36 o 
   4  -7   1      554.73      428.87     30.40 o 
   5  -7   1       28.60       27.34     11.78 o 
   6  -7   1      188.52      281.16     31.80 o 
   7  -7   1       91.80      108.86     20.77 o 
   8  -7   1        4.09       16.84     19.37 o 
   9  -7   1       12.13       40.30     20.66 o 
  -9  -6   1       14.84       30.24     18.30 o 
  -8  -6   1       30.26        1.72     13.51 o 
  -7  -6   1       36.44       35.30     18.03 o 
  -6  -6   1      170.50      197.93     19.41 o 
  -5  -6   1      242.53      250.71     34.95 o 
  -4  -6   1        1.30        8.20      5.64 o 
  -3  -6   1      116.16      151.65      9.86 o 
  -2  -6   1     3236.06     3439.25     58.64 o 
  -1  -6   1      151.36      163.87     21.93 o 
   0  -6   1        4.10       25.57      6.60 o 
   1  -6   1       12.65       17.65      7.86 o 
   2  -6   1     2943.14     2698.95     90.13 o 
   3  -6   1     5514.69     5574.62    164.93 o 
   4  -6   1       15.54       37.24     12.27 o 
   5  -6   1      428.06      426.28     31.80 o 
   6  -6   1        4.07       12.38     11.95 o 
   7  -6   1      505.68      489.56     36.43 o 
   8  -6   1        7.18       35.08     20.82 o 
   9  -6   1        9.62       54.13     24.48 o 
  -9  -5   1       23.36       39.87     20.56 o 
  -8  -5   1      131.39      179.56     33.36 o 
  -7  -5   1      116.04      110.42     23.78 o 
  -6  -5   1      220.60      250.62     25.78 o 
  -5  -5   1       42.17       47.00      8.98 o 
  -4  -5   1       64.46       51.95      8.06 o 
  -3  -5   1      256.86      294.87     10.68 o 
  -2  -5   1     3134.63     3419.04     57.21 o 
  -1  -5   1      450.76      418.24     18.65 o 
   0  -5   1     6196.27     6567.49    127.82 o 
   1  -5   1      287.42      300.42     20.18 o 
   2  -5   1        5.15        7.75      6.67 o 
   3  -5   1     4366.34     4492.66    136.89 o 
   4  -5   1       24.69       32.34     10.44 o 
   5  -5   1      256.60      321.89     29.38 o 
   6  -5   1      564.26      481.01     34.60 o 
   7  -5   1      183.47      177.90     26.21 o 
   8  -5   1      172.05      235.37     42.29 o 
   9  -5   1        3.62       51.12     22.39 o 
  -9  -4   1        2.60       22.39     17.49 o 
  -8  -4   1       10.81       16.30     13.40 o 
  -7  -4   1      937.16      748.77     51.39 o 
  -6  -4   1      163.43      169.93     16.43 o 
  -5  -4   1      384.24      387.91     15.49 o 
  -4  -4   1      581.90      557.55     16.89 o 
  -3  -4   1     1327.39     1277.17     26.91 o 
  -2  -4   1     1167.24     1281.45     25.33 o 
  -1  -4   1      197.87      198.44      7.26 o 
   0  -4   1      443.71      451.62     16.63 o 
   1  -4   1     4423.91     4773.33    134.31 o 
   2  -4   1    13052.93    13547.24    355.58 o 
   3  -4   1     1012.55     1045.15     44.77 o 
   4  -4   1      338.36      268.89     21.69 o 
   5  -4   1       77.83       99.44     17.11 o 
   6  -4   1       72.35      101.59     18.78 o 
   7  -4   1       88.41      100.44     16.02 o 
   8  -4   1      282.46      284.55     45.04 o 
   9  -4   1        1.49       -1.40     17.00 o 
  -9  -3   1       21.89       56.02     19.37 o 
  -8  -3   1      147.68      113.86     24.59 o 
  -7  -3   1        0.27        2.48      9.42 o 
  -6  -3   1       50.32       57.24      7.93 o 
  -5  -3   1       12.48       14.42      4.33 o 
  -4  -3   1     1021.53     1033.17     41.01 o 
  -3  -3   1     1199.29     1208.95     25.51 o 
  -2  -3   1       89.39      100.54      5.82 o 
  -1  -3   1     7626.90     8693.74    128.31 o 
   0  -3   1       32.56       37.67      5.05 o 
   1  -3   1    22801.31    25853.66    654.55 o 
   2  -3   1    21104.66    22550.37    575.61 o 
   3  -3   1     1180.28     1138.84     45.04 o 
   4  -3   1     1126.98     1102.03     33.10 o 
   5  -3   1     1001.06      906.89     31.02 o 
   6  -3   1      308.83      325.00     20.58 o 
   7  -3   1        1.21        1.57      6.00 o 
   8  -3   1       64.93       44.99     18.19 o 
   9  -3   1        7.46        4.47     16.73 o 
  -9  -2   1       47.69       52.57     19.32 o 
  -8  -2   1        1.86        3.01     11.78 o 
  -7  -2   1      190.94      183.28     25.56 o 
  -6  -2   1       46.39       49.16      8.49 o 
  -5  -2   1      344.87      281.32     16.22 o 
  -4  -2   1       13.77       16.59      4.51 o 
  -3  -2   1     1279.53     1254.24     30.38 o 
  -2  -2   1     8954.61    10182.64    149.61 o 
  -1  -2   1     1940.55     2154.68     34.62 o 
   0  -2   1       40.78       27.54      2.82 o 
   1  -2   1     2209.18     2168.82     64.41 o 
   2  -2   1     1894.85     1670.68     38.90 o 
   3  -2   1     2416.17     2636.47     58.65 o 
   4  -2   1      268.67      252.70     14.31 o 
   5  -2   1     3285.43     3301.29     76.25 o 
   6  -2   1      466.48      466.35     22.71 o 
   7  -2   1      138.93      162.26     15.03 o 
   8  -2   1       22.27       34.82     20.02 o 
   9  -2   1        9.06       -0.16     15.44 o 
 -10  -1   1       52.80       66.83     19.59 o 
  -8  -1   1       97.09      119.84     22.39 o 
  -7  -1   1       82.78       81.85     19.05 o 
  -6  -1   1      114.97      113.56     14.47 o 
  -5  -1   1       68.88       88.36     17.86 o 
  -4  -1   1        8.76       18.30      4.77 o 
  -3  -1   1       29.86       31.32      4.70 o 
  -2  -1   1     1638.50     1744.20     42.21 o 
   0  -1   1     1231.88     1196.65     16.90 o 
   1  -1   1     4615.46     4714.36    125.27 o 
   2  -1   1       83.65      115.48     11.25 o 
   3  -1   1     1165.31     1213.15     45.31 o 
   4  -1   1     3334.12     3472.37    107.30 o 
   5  -1   1      814.32      773.95     38.96 o 
   6  -1   1       22.40       29.49     10.36 o 
   7  -1   1      105.10      100.25     22.82 o 
   8  -1   1      121.39      123.23     25.45 o 
   9  -1   1       10.67       50.26     20.61 o 
  -9   0   1      201.96      230.31     35.46 o 
  -8   0   1       40.10       63.50     17.27 o 
  -7   0   1      119.32      106.92     21.63 o 
  -6   0   1      866.50      771.15     43.37 o 
  -5   0   1       65.67       89.25     18.78 o 
  -4   0   1     1454.43     1444.73     36.22 o 
  -3   0   1      225.47      278.45     16.82 o 
  -2   0   1     2546.23     2761.10     53.87 o 
  -1   0   1      166.81      121.99      7.69 o 
   1   0   1     6954.96     8261.31    214.16 o 
   2   0   1     6788.49     7602.19    201.95 o 
   3   0   1        6.37        2.04      4.68 o 
   4   0   1     2934.15     3283.60    101.86 o 
   5   0   1      503.23      442.91     28.14 o 
   6   0   1        0.02       16.44      9.09 o 
   7   0   1      224.99      210.14     19.64 o 
   8   0   1        0.55        0.97     10.17 o 
 -10   1   1       60.49       91.05     22.39 o 
  -9   1   1        2.96       32.39     17.86 o 
  -8   1   1       72.39       94.60     22.55 o 
  -7   1   1       42.69       36.48     14.31 o 
  -6   1   1      757.43      788.53     30.02 o 
  -5   1   1      339.11      306.97     13.07 o 
  -4   1   1      169.69      174.76     10.97 o 
  -3   1   1     1956.66     2052.92     45.11 o 
  -2   1   1     6031.03     6484.35    120.43 o 
  -1   1   1     6860.77     7464.65    134.92 o 
   0   1   1       21.55       12.77      1.62 o 
   1   1   1      459.69      513.63     18.51 o 
   2   1   1     8567.65     8897.58    163.31 o 
   3   1   1      906.98      820.39     35.41 o 
   4   1   1      781.46      736.28     35.84 o 
   5   1   1       70.97      107.05     12.91 o 
   6   1   1      354.50      348.90     21.62 o 
   7   1   1       63.36       90.99     19.48 o 
   8   1   1       39.11       41.92     15.77 o 
   9   1   1        1.07       20.61     15.07 o 
 -10   2   1        6.81       34.65     20.29 o 
  -9   2   1      113.51      126.62     28.41 o 
  -8   2   1      122.69      110.69     24.21 o 
  -7   2   1       18.86       21.15     12.21 o 
  -6   2   1        5.79        2.36      6.00 o 
  -5   2   1       28.38       32.72      7.14 o 
  -4   2   1      294.24      289.44     14.14 o 
  -3   2   1     1153.85     1129.60     62.85 o 
  -2   2   1       11.79        6.91      3.19 o 
  -1   2   1      212.18      215.26      8.41 o 
   0   2   1     1407.20     1611.16     32.56 o 
   1   2   1    23064.62    24981.19    437.75 o 
   2   2   1     4342.44     4736.90     93.18 o 
   3   2   1     4296.61     4521.53     92.79 o 
   4   2   1      176.70      232.75     11.22 o 
   5   2   1      552.87      474.13     17.52 o 
   6   2   1       24.25       32.07      6.71 o 
   7   2   1       43.72       38.64     14.53 o 
   8   2   1        0.50        2.91     12.11 o 
   9   2   1       70.68       66.03     20.99 o 
 -10   3   1       39.50       59.35     21.09 o 
  -9   3   1       64.51       65.65     23.89 o 
  -8   3   1      455.18      453.30     48.21 o 
  -7   3   1      147.36      105.25     23.52 o 
  -6   3   1       17.41        3.26      6.05 o 
  -5   3   1       34.19       36.58     15.09 o 
  -4   3   1      106.82      117.19     11.38 o 
  -3   3   1      143.92      138.29     10.33 o 
  -2   3   1       13.16       18.64      4.18 o 
  -1   3   1      117.57      144.56     27.01 o 
   0   3   1      650.95      621.99     14.10 o 
   1   3   1       20.43       19.25      4.85 o 
   2   3   1     8166.41     8674.49    130.45 o 
   3   3   1      228.94      237.67      9.76 o 
   4   3   1      974.69      968.51     24.32 o 
   5   3   1       38.79       30.84      6.13 o 
   6   3   1      377.18      351.99     22.49 o 
   7   3   1        0.19        7.16     10.12 o 
   8   3   1      147.40      134.09     26.85 o 
   9   3   1      107.29      106.17     26.85 o 
 -10   4   1        7.85       30.46     21.20 o 
  -9   4   1       77.97       82.11     23.41 o 
  -8   4   1       42.34       70.38     19.32 o 
  -7   4   1       27.58       37.13     16.14 o 
  -6   4   1        2.57        5.00      6.07 o 
  -5   4   1       13.96       12.22      6.49 o 
  -4   4   1      804.63      839.28     28.10 o 
  -3   4   1      964.05      908.48     37.99 o 
  -2   4   1       67.42      101.38     13.13 o 
  -1   4   1      760.26      721.00     24.54 o 
   0   4   1       10.71        6.02      4.56 o 
   1   4   1     2662.62     2746.67     61.19 o 
   2   4   1       43.07       42.02      7.23 o 
   3   4   1     3660.19     3839.28     64.95 o 
   4   4   1      915.07      873.78     22.92 o 
   5   4   1      137.62      154.85     15.86 o 
   6   4   1       14.89       18.12      8.29 o 
   7   4   1      103.87       59.84     18.73 o 
   8   4   1      107.63      132.48     28.57 o 
   9   4   1        2.60       44.07     18.24 o 
 -10   5   1       50.36       50.31     27.28 o 
  -9   5   1      273.48      291.60     45.90 o 
  -8   5   1      368.40      474.28     53.65 o 
  -7   5   1       13.72        4.79     11.19 o 
  -6   5   1       78.57       67.35     15.95 o 
  -5   5   1        4.32        3.58      6.13 o 
  -4   5   1      349.26      344.01     17.70 o 
  -3   5   1     1154.15     1162.57     48.38 o 
  -2   5   1        2.07        8.13      6.62 o 
  -1   5   1      715.10      711.21     34.49 o 
   0   5   1     2428.83     2279.42     61.13 o 
   1   5   1      218.81      216.04     14.81 o 
   2   5   1     5393.32     5584.83    114.76 o 
   3   5   1      284.50      251.35     21.85 o 
   4   5   1     1939.04     1888.13     53.74 o 
   5   5   1       33.52       46.81     20.23 o 
   6   5   1      126.91      132.32     17.53 o 
   7   5   1        8.01       31.96     15.60 o 
   8   5   1        3.59        9.58     12.00 o 
  -9   6   1      246.92      264.48     45.58 o 
  -8   6   1      391.88      399.27     51.77 o 
  -7   6   1      214.02      238.06     38.96 o 
  -6   6   1       37.50       33.68      9.48 o 
  -5   6   1        1.37        2.47      6.37 o 
  -4   6   1        3.57       16.69      6.54 o 
  -3   6   1      308.04      352.62     25.61 o 
  -2   6   1      147.48      149.75     18.78 o 
  -1   6   1      394.62      416.76     26.85 o 
   0   6   1      761.73      855.22     21.04 o 
   1   6   1      634.90      607.02     28.22 o 
   2   6   1      351.22      386.41     19.69 o 
   3   6   1     3117.47     2868.58     71.27 o 
   4   6   1       94.90       96.66     13.41 o 
   5   6   1      105.08      107.57     15.46 o 
   6   6   1       50.78       52.24     13.63 o 
   7   6   1       72.99       90.67     24.97 o 
   8   6   1       51.63       95.41     27.87 o 
  -9   7   1        6.07       12.65     16.20 o 
  -8   7   1      153.20      121.61     30.83 o 
  -7   7   1       19.14       18.13     14.04 o 
  -6   7   1      160.76      151.92     18.18 o 
  -5   7   1       61.66       60.45     15.01 o 
  -4   7   1      566.04      582.46     26.23 o 
  -3   7   1      518.16      489.73     32.50 o 
  -2   7   1        6.35       13.99      8.66 o 
  -1   7   1       40.65       35.78      6.51 o 
   0   7   1      347.47      301.42     15.67 o 
   1   7   1        1.71        1.86      2.41 o 
   2   7   1      572.06      479.67     48.59 o 
   3   7   1      133.97      158.66     26.56 o 
   4   7   1      579.06      556.78     79.26 o 
   5   7   1       60.11       73.87     15.55 o 
   6   7   1       20.23       49.49     13.53 o 
   7   7   1      115.51       70.76     23.03 o 
   8   7   1       18.60       16.95     17.70 o 
  -9   8   1       29.20       56.39     22.22 o 
  -8   8   1       91.37      130.92     32.82 o 
  -7   8   1      140.07      175.91     37.34 o 
  -6   8   1        1.92       16.04      8.94 o 
  -5   8   1        7.73       27.46      8.84 o 
  -4   8   1        9.53        6.85     14.26 o 
  -3   8   1      271.13      291.41     32.39 o 
  -2   8   1     1152.63     1133.10     36.63 o 
  -1   8   1     1079.06     1090.04     33.80 o 
   0   8   1       36.36       61.63      9.90 o 
   1   8   1      141.48      177.10     18.17 o 
   2   8   1       12.45       17.13      7.41 o 
   3   8   1      480.35      439.96     32.58 o 
   4   8   1       29.55       43.03     11.71 o 
   5   8   1      326.70      336.98     26.92 o 
   6   8   1       27.86       40.86     14.13 o 
   7   8   1        1.75       39.93     20.72 o 
  -9   9   1       68.43       43.69     21.42 o 
  -8   9   1       91.26      107.08     31.86 o 
  -7   9   1      224.62      244.88     41.35 o 
  -6   9   1      271.08      276.19     25.37 o 
  -5   9   1       10.73       23.11      9.29 o 
  -4   9   1       40.29       51.43     12.35 o 
  -3   9   1      108.93      113.27     14.10 o 
  -2   9   1        8.34        8.69      5.78 o 
  -1   9   1      136.61      129.47     13.22 o 
   0   9   1      251.56      249.84     30.78 o 
   1   9   1        4.47       15.30      9.44 o 
   2   9   1      646.68      614.43     49.83 o 
   3   9   1      272.58      244.30     22.64 o 
   4   9   1      652.61      595.14     31.25 o 
   5   9   1       16.28       32.98     12.56 o 
   6   9   1        5.95       18.18     11.78 o 
   7   9   1       20.01       31.86     21.31 o 
  -8  10   1      176.28      182.63     41.70 o 
  -7  10   1        3.60       -2.82      9.94 o 
  -6  10   1      227.88      243.52     24.96 o 
  -5  10   1       70.36       75.77     14.33 o 
  -4  10   1       15.25       26.89      9.59 o 
  -3  10   1      273.29      250.51     44.34 o 
  -2  10   1      363.84      343.39     21.46 o 
  -1  10   1      143.80      137.11     33.04 o 
   0  10   1        5.57       -1.83      9.26 o 
   1  10   1       56.57       86.65     25.08 o 
   2  10   1       22.84       26.60     16.41 o 
   3  10   1        1.44        9.81      9.21 o 
   4  10   1       23.64        9.94     17.33 o 
   5  10   1      174.56      147.74     21.34 o 
   6  10   1        6.72       20.74     13.37 o 
  -8  11   1       15.72       43.26     29.97 o 
  -7  11   1      117.35      123.50     20.04 o 
  -6  11   1       86.48       68.62     19.72 o 
  -5  11   1       36.65       56.07     13.27 o 
  -4  11   1        0.14       23.26      9.38 o 
  -3  11   1       22.44       25.07     15.50 o 
  -2  11   1      296.84      290.44     23.81 o 
  -1  11   1       47.75       52.84     16.68 o 
   0  11   1      220.91      201.03     31.53 o 
   1  11   1      111.28      118.93     20.45 o 
   2  11   1      159.71      146.67     19.92 o 
   3  11   1       82.88      102.93     17.40 o 
   4  11   1      252.66      223.69     25.22 o 
   5  11   1        8.01       27.82     12.47 o 
   6  11   1       39.58       50.69     15.40 o 
  -7  12   1        2.66        6.84     12.63 o 
  -6  12   1      191.68      183.44     23.46 o 
  -5  12   1       79.09      124.54     36.46 o 
  -4  12   1       30.07       34.38     12.51 o 
  -3  12   1       11.35       21.93      9.39 o 
  -2  12   1       50.55       52.03     17.70 o 
  -1  12   1      371.13      401.10     43.53 o 
   0  12   1        0.05       13.08     15.66 o 
   1  12   1      137.87      112.00     18.51 o 
   2  12   1       95.14       98.95     28.14 o 
   3  12   1        0.32        3.34      9.75 o 
   4  12   1       53.42       57.35     14.75 o 
   5  12   1       11.23       31.85     13.15 o 
  -7  13   1       25.75       53.93     15.28 o 
  -6  13   1        1.68       19.64     12.55 o 
  -5  13   1       72.52       94.86     17.63 o 
  -4  13   1      153.23      174.29     22.18 o 
  -3  13   1      244.78      246.29     37.67 o 
  -2  13   1      328.95      400.29     46.81 o 
  -1  13   1       46.92       57.52     18.30 o 
   0  13   1       49.74       51.07     21.69 o 
   1  13   1        0.29       39.34     20.34 o 
   2  13   1      192.76      180.34     24.43 o 
   3  13   1        5.50       25.79     12.44 o 
   4  13   1       11.09       14.69      9.82 o 
  -6  14   1       19.22       77.23     34.63 o 
  -5  14   1       15.40       38.16     13.52 o 
  -4  14   1      151.19      187.10     30.67 o 
  -3  14   1       10.06       56.82     18.99 o 
  -2  14   1       29.92       35.41     17.33 o 
  -1  14   1       63.71      104.93     24.70 o 
   0  14   1        1.81       21.31     19.91 o 
   1  14   1       19.16       12.54     19.43 o 
   2  14   1        3.87       29.17     12.31 o 
   3  14   1        0.14       32.50     21.98 o 
  -5  15   1       90.87      137.38     27.93 o 
  -4  15   1       14.56       68.98     19.64 o 
  -3  15   1        1.68       12.27     13.78 o 
  -2  15   1       48.14       26.37     16.47 o 
  -1  15   1        0.18       28.57     18.30 o 
   0  15   1       78.56       93.84     28.41 o 
   1  15   1        5.41       37.45     23.19 o 
   2  15   1       11.48       36.48     24.27 o 
  -3  16   1        3.93       32.02     19.26 o 
  -2  16   1        4.46       28.68     19.53 o 
  -1  16   1       88.88      135.60     29.97 o 
   0  16   1       27.94       30.62     26.15 o 
   0 -17   2        1.72       27.07     22.71 o 
   1 -17   2       15.76       58.87     29.54 o 
   2 -17   2        2.23       10.39     18.40 o 
  -2 -16   2       21.07       54.72     22.71 o 
  -1 -16   2       25.71       47.46     21.20 o 
   0 -16   2        6.96       46.38     22.17 o 
   1 -16   2       35.75       59.89     22.44 o 
   3 -16   2       29.69       59.03     20.77 o 
   4 -16   2       54.49       79.80     25.94 o 
  -4 -15   2       21.94       19.69     20.02 o 
  -3 -15   2        2.79       27.60     13.01 o 
  -2 -15   2       29.09       31.32     15.77 o 
  -1 -15   2       50.08       50.47     19.37 o 
   0 -15   2       47.49       43.86     23.30 o 
   1 -15   2       78.29       94.92     27.55 o 
   2 -15   2       33.06       46.65     16.30 o 
   3 -15   2       96.05      130.01     28.73 o 
   4 -15   2        0.12       22.12     15.55 o 
   5 -15   2       67.64       78.13     21.90 o 
  -5 -14   2        0.31       13.94     12.95 o 
  -4 -14   2        0.22       36.46     13.87 o 
  -3 -14   2      141.99      134.42     21.10 o 
  -2 -14   2       82.06       98.45     19.86 o 
  -1 -14   2       60.13       78.24     25.34 o 
   0 -14   2       37.90       72.05     25.29 o 
   1 -14   2       25.09       42.73     20.23 o 
   2 -14   2      385.84      497.96     52.25 o 
   3 -14   2        4.74       38.37     17.65 o 
   4 -14   2       76.03      114.02     24.32 o 
   5 -14   2        2.41       32.77     16.20 o 
   6 -14   2       44.95       58.71     20.29 o 
  -6 -13   2       18.47       39.23     19.26 o 
  -5 -13   2        0.02       -4.14     10.65 o 
  -4 -13   2      346.60      295.55     66.03 o 
  -3 -13   2      158.47      138.79     21.01 o 
  -2 -13   2       62.83       73.77     17.21 o 
  -1 -13   2      251.13      236.60     26.12 o 
   0 -13   2       72.02       77.06     23.46 o 
   1 -13   2        4.72        9.31     15.12 o 
   2 -13   2      608.64      616.18     47.62 o 
   3 -13   2      173.65      141.47     27.66 o 
   4 -13   2       12.01       21.90     15.17 o 
   5 -13   2       54.30       82.76     21.85 o 
   6 -13   2       69.58       78.02     20.82 o 
   7 -13   2       11.92       53.54     20.77 o 
  -6 -12   2       10.43       26.47     19.53 o 
  -5 -12   2       59.95       45.40     29.17 o 
  -4 -12   2        1.27       20.05     11.39 o 
  -3 -12   2       88.80       90.98     16.81 o 
  -2 -12   2      121.79      135.06     22.76 o 
  -1 -12   2      182.85      192.80     22.77 o 
   0 -12   2        5.43       -2.37     12.97 o 
   1 -12   2       69.19       68.72     20.61 o 
   2 -12   2        6.75       10.49     10.33 o 
   3 -12   2        0.23       16.14     13.40 o 
   4 -12   2      245.62      294.29     38.31 o 
   5 -12   2       17.44       32.07     16.25 o 
   6 -12   2       73.32      115.48     24.11 o 
   7 -12   2       33.35       53.76     18.30 o 
  -7 -11   2        8.43       11.68     19.10 o 
  -6 -11   2      121.19      175.85     34.49 o 
  -5 -11   2       13.85       26.52     11.29 o 
  -4 -11   2       48.02       45.81     12.69 o 
  -3 -11   2       92.85       97.12     22.57 o 
  -2 -11   2      125.10       94.64     17.65 o 
  -1 -11   2      184.28      218.56     40.28 o 
   0 -11   2      225.62      263.56     33.85 o 
   1 -11   2      752.71      581.15     42.83 o 
   2 -11   2       22.16       53.16     16.14 o 
   3 -11   2      398.19      425.26     41.92 o 
   4 -11   2       25.27       16.20     11.03 o 
   5 -11   2      312.89      269.97     36.11 o 
   6 -11   2      408.47      336.42     39.17 o 
   7 -11   2        0.93        1.08     12.65 o 
   8 -11   2       19.51       42.35     37.77 o 
  -7 -10   2       16.18       65.54     21.36 o 
  -6 -10   2       80.29       91.64     24.81 o 
  -5 -10   2       61.24       56.29     20.99 o 
  -4 -10   2       78.55       63.22     12.86 o 
  -3 -10   2        8.31       13.46     11.57 o 
  -2 -10   2      781.64      714.68     32.97 o 
  -1 -10   2        1.02        8.64      7.82 o 
   0 -10   2     1019.89      832.34     49.51 o 
   1 -10   2        1.20        3.66     10.39 o 
   2 -10   2      382.16      371.72     36.21 o 
   3 -10   2        1.54       19.43     10.60 o 
   4 -10   2     1129.72      955.94     53.97 o 
   5 -10   2      381.23      342.12     36.70 o 
   6 -10   2      215.44      200.82     30.67 o 
   7 -10   2        4.22       21.09     14.31 o 
   8 -10   2        5.74       38.74     26.74 o 
  -8  -9   2       19.49       51.39     21.20 o 
  -7  -9   2       26.58       15.87     16.95 o 
  -6  -9   2      502.03      528.63     51.07 o 
  -5  -9   2       24.36       20.95      9.31 o 
  -4  -9   2      196.01      178.12     31.16 o 
  -3  -9   2      476.82      462.79     37.91 o 
  -2  -9   2        0.40       10.23      6.18 o 
  -1  -9   2       12.47        8.61      5.46 o 
   0  -9   2       38.39       54.56     10.57 o 
   1  -9   2      915.34      895.72     48.75 o 
   2  -9   2      225.57      196.89     26.26 o 
   3  -9   2      214.23      161.86     24.38 o 
   4  -9   2      279.42      231.28     28.95 o 
   5  -9   2       51.98       74.04     17.86 o 
   6  -9   2      514.94      533.96     39.77 o 
   7  -9   2        0.24       31.75     13.08 o 
   8  -9   2       82.30      104.55     32.18 o 
  -8  -8   2        0.02       20.45     14.85 o 
  -7  -8   2      136.88      131.08     30.78 o 
  -6  -8   2        3.83       16.68     12.11 o 
  -5  -8   2       50.36       40.43     11.14 o 
  -4  -8   2       87.27       92.81     13.12 o 
  -3  -8   2       13.07       21.93      7.55 o 
  -2  -8   2        3.95       17.04      4.07 o 
  -1  -8   2     1651.75     1738.92     49.98 o 
   0  -8   2     4538.22     4820.15    105.50 o 
   1  -8   2      446.37      494.95     33.42 o 
   2  -8   2       16.06        5.54      7.53 o 
   3  -8   2     1164.12     1210.40     57.20 o 
   4  -8   2     1240.11      989.89     51.82 o 
   5  -8   2      243.52      264.32     30.94 o 
   6  -8   2       29.30       68.88     17.11 o 
   7  -8   2        0.44       16.90     12.38 o 
   9  -8   2        1.70       58.71     30.56 o 
  -9  -7   2        8.64       23.30     18.30 o 
  -8  -7   2       13.84       51.12     19.43 o 
  -7  -7   2       38.70       44.50     19.59 o 
  -6  -7   2      154.57      179.35     30.35 o 
  -5  -7   2      165.70      159.32     17.14 o 
  -4  -7   2        3.61       11.72      6.14 o 
  -3  -7   2      977.89      953.14     23.46 o 
  -2  -7   2      949.89     1023.58     24.53 o 
  -1  -7   2      477.04      382.24     20.29 o 
   0  -7   2       50.30       32.07      7.68 o 
   1  -7   2      284.83      328.51     24.48 o 
   2  -7   2     2569.12     2615.23     91.10 o 
   3  -7   2     6316.33     5998.81    180.96 o 
   4  -7   2      661.20      597.72     39.28 o 
   5  -7   2       12.90       12.65      9.42 o 
   6  -7   2      246.87      225.95     29.54 o 
   7  -7   2        5.75       10.33     13.02 o 
   9  -7   2        1.31       11.95     21.42 o 
  -9  -6   2        2.61       -1.99     11.78 o 
  -8  -6   2        6.87       27.28     15.07 o 
  -7  -6   2        8.66        5.00     12.86 o 
  -6  -6   2       82.67       89.70     21.52 o 
  -5  -6   2      642.42      661.76     32.45 o 
  -4  -6   2      319.02      323.08     15.21 o 
  -3  -6   2      385.13      401.85     14.62 o 
  -2  -6   2     4497.45     4782.68     78.55 o 
  -1  -6   2       75.35       73.49      6.61 o 
   0  -6   2     1998.26     2054.37     50.93 o 
   1  -6   2       33.49       17.70      7.91 o 
   2  -6   2      662.47      673.60     36.43 o 
   3  -6   2     2743.82     2675.71     94.01 o 
   4  -6   2      142.77      127.64     20.66 o 
   5  -6   2      176.17      206.85     27.01 o 
   6  -6   2       81.60      104.34     20.50 o 
   7  -6   2     2021.16     1796.40     81.85 o 
   8  -6   2      145.38      162.29     40.36 o 
   9  -6   2       18.03      107.94     36.59 o 
  -9  -5   2       17.13       20.39     15.82 o 
  -8  -5   2       73.89       84.32     23.30 o 
  -7  -5   2      355.00      359.99     40.57 o 
  -6  -5   2      434.87      413.96     40.03 o 
  -5  -5   2      111.84      108.87      9.69 o 
  -4  -5   2       47.22       43.20      5.49 o 
  -3  -5   2      916.49      882.53     21.45 o 
  -2  -5   2      753.57      802.17     19.17 o 
  -1  -5   2     3023.31     2962.49     50.98 o 
   0  -5   2     1213.44     1333.44     27.79 o 
   1  -5   2      127.78       95.24     13.88 o 
   2  -5   2     1409.54     1443.19     56.50 o 
   3  -5   2       51.22       64.73     14.15 o 
   4  -5   2     1167.77     1065.39     50.64 o 
   5  -5   2      335.00      385.12     33.04 o 
   6  -5   2      249.06      278.09     30.73 o 
   7  -5   2        0.31       19.91     10.98 o 
   8  -5   2      118.95      123.01     33.79 o 
   9  -5   2        0.30       24.65     26.96 o 
  -9  -4   2       37.47       30.73     17.65 o 
  -8  -4   2        1.10       -3.12     10.49 o 
  -7  -4   2       25.10       26.58     13.61 o 
  -6  -4   2      183.24      187.18     17.08 o 
  -5  -4   2      318.02      328.93     13.93 o 
  -4  -4   2      102.19       82.62      7.59 o 
  -3  -4   2      225.98      234.51      9.62 o 
  -2  -4   2      110.65      112.92     11.14 o 
  -1  -4   2        9.19        9.68      7.40 o 
   0  -4   2      135.44      143.42      7.16 o 
   1  -4   2    11559.36    12219.96    321.08 o 
   2  -4   2    11475.04    13027.75    344.76 o 
   3  -4   2     1036.33      997.80     44.07 o 
   4  -4   2      303.35      336.34     17.67 o 
   5  -4   2       54.04       55.41     10.25 o 
   6  -4   2        1.71        7.21      7.00 o 
   7  -4   2       85.06      125.81     22.12 o 
   8  -4   2       16.07       -2.64     17.00 o 
   9  -4   2       35.77       83.67     26.80 o 
 -10  -3   2       59.63       58.28     16.73 o 
  -9  -3   2       22.13       26.10     14.10 o 
  -8  -3   2      149.02      125.81     26.21 o 
  -7  -3   2      145.48      169.86     18.07 o 
  -6  -3   2      280.17      276.37     19.95 o 
  -5  -3   2     1228.67     1238.33     29.32 o 
  -4  -3   2       48.08       34.73      5.76 o 
  -3  -3   2      796.26      913.54     20.66 o 
  -2  -3   2     4508.23     4962.64     77.19 o 
  -1  -3   2      563.69      652.02     14.58 o 
   0  -3   2     4808.72     5354.69     81.82 o 
   1  -3   2     8940.87    10383.42    272.76 o 
   2  -3   2        1.52        1.72      3.08 o 
   3  -3   2      135.05      142.74     11.83 o 
   4  -3   2     2942.09     2778.13     66.96 o 
   5  -3   2     1104.44     1050.93     55.61 o 
   6  -3   2     1064.62      988.45     36.95 o 
   7  -3   2       93.70      109.67     15.16 o 
   8  -3   2      141.31      133.29     32.45 o 
   9  -3   2       10.99       31.10     22.12 o 
 -10  -2   2        0.73       37.34     16.84 o 
  -9  -2   2      127.64      145.93     28.95 o 
  -8  -2   2        2.61       25.34     11.52 o 
  -7  -2   2       20.80       16.79      9.95 o 
  -6  -2   2      243.58      236.39     25.56 o 
  -5  -2   2      212.88      229.12     12.56 o 
  -4  -2   2      916.09      901.13     51.66 o 
  -3  -2   2      208.06      221.60      9.27 o 
  -2  -2   2     5492.18     6134.76    113.23 o 
  -1  -2   2     1689.00     1752.73     29.21 o 
   0  -2   2      183.43      249.14      6.22 o 
   1  -2   2     3820.73     4299.05     85.04 o 
   2  -2   2      387.48      408.80     22.22 o 
   3  -2   2     1197.46     1233.44     49.07 o 
   4  -2   2      227.62      258.02     24.05 o 
   5  -2   2      697.55      648.36     37.40 o 
   6  -2   2      371.53      370.59     29.11 o 
   7  -2   2       60.27       92.38     14.18 o 
   8  -2   2      150.85      168.80     32.18 o 
   9  -2   2       39.02       69.95     25.51 o 
  -9  -1   2        8.22       27.17     13.94 o 
  -8  -1   2       75.61      106.44     22.49 o 
  -7  -1   2        0.59       -0.05      8.07 o 
  -6  -1   2        3.80        4.90      7.37 o 
  -5  -1   2      784.34      756.43     33.07 o 
  -4  -1   2      140.18      138.19      8.53 o 
  -3  -1   2      784.78      854.40     26.47 o 
  -2  -1   2    14832.31    16348.48    410.09 o 
  -1  -1   2      125.32      118.16      3.71 o 
   0  -1   2     2973.88     3377.79     64.28 o 
   1  -1   2      874.05     1068.38     25.79 o 
   2  -1   2      267.73      200.01     14.69 o 
   3  -1   2       86.04      102.56     14.53 o 
   4  -1   2     3788.87     4227.11    130.11 o 
   5  -1   2      144.80      179.89     22.65 o 
   6  -1   2      184.31      167.40     24.00 o 
   7  -1   2       66.65       85.95     29.54 o 
   8  -1   2        4.20       24.54     14.58 o 
  -9   0   2      120.59      104.93     23.46 o 
  -8   0   2        1.65       23.19     12.48 o 
  -7   0   2       57.95       51.98     15.17 o 
  -6   0   2      907.01      804.73     45.47 o 
  -5   0   2      729.01      762.82     19.17 o 
  -4   0   2     1204.58     1175.07     28.44 o 
  -3   0   2     3902.71     4342.48     92.93 o 
  -2   0   2     5061.70     5441.10    101.64 o 
  -1   0   2     2142.79     2272.07     44.72 o 
   0   0   2     4337.00     4739.02     88.04 o 
   1   0   2       40.80       45.04      3.46 o 
   2   0   2      223.96      180.26     16.41 o 
   3   0   2       27.60       49.29     11.03 o 
   4   0   2      292.18      338.47     23.57 o 
   5   0   2      836.33      781.65     41.06 o 
   6   0   2      181.37      196.78     24.75 o 
   7   0   2       84.10      122.90     16.80 o 
   9   0   2      352.97      387.33     44.23 o 
 -10   1   2       64.94      110.85     25.72 o 
  -9   1   2        9.77       17.38     16.47 o 
  -8   1   2       35.08       50.31     16.73 o 
  -7   1   2      142.36       80.18     18.08 o 
  -6   1   2        4.64       12.82      5.94 o 
  -5   1   2     1745.64     1725.30     44.06 o 
  -4   1   2      292.95      268.51     21.77 o 
  -3   1   2      233.85      247.08     10.09 o 
  -2   1   2      643.06      651.97     17.45 o 
  -1   1   2     4863.51     5550.97    103.06 o 
   0   1   2      391.86      373.39      9.09 o 
   1   1   2      936.73      933.54     20.69 o 
   2   1   2      178.19      170.06      9.60 o 
   3   1   2      277.52      273.10     23.60 o 
   4   1   2     1000.85      882.04     30.21 o 
   5   1   2      153.21      124.31     13.87 o 
   6   1   2      390.41      384.81     19.64 o 
   7   1   2      128.25      167.73     18.52 o 
   8   1   2        0.66       -2.91      9.90 o 
   9   1   2       36.94       49.72     17.54 o 
 -10   2   2       16.34       42.99     18.56 o 
  -9   2   2      208.97      254.25     40.14 o 
  -8   2   2       79.02      118.38     27.34 o 
  -7   2   2      278.28      291.60     35.78 o 
  -6   2   2      214.85      214.56     14.98 o 
  -5   2   2       93.50       98.07     10.18 o 
  -4   2   2     1157.08     1126.01     31.09 o 
  -3   2   2      118.15      138.28      9.41 o 
  -2   2   2     5629.21     6474.63    122.15 o 
  -1   2   2     1875.17     1992.98     42.28 o 
   0   2   2     1809.19     1761.47     30.49 o 
   1   2   2        8.29        9.94      2.37 o 
   2   2   2      797.01      827.90     25.11 o 
   3   2   2     4667.73     4904.38    100.81 o 
   4   2   2      694.38      710.22     30.08 o 
   5   2   2     1162.33     1212.27     40.01 o 
   6   2   2      163.25      146.21     36.46 o 
   7   2   2        7.13       12.82      8.35 o 
   8   2   2       10.85        4.04     13.99 o 
   9   2   2       50.81       76.84     22.76 o 
 -10   3   2       20.55       49.24     20.02 o 
  -9   3   2       97.90      157.93     32.50 o 
  -8   3   2        0.52       15.23     14.21 o 
  -7   3   2      275.86      283.79     36.05 o 
  -6   3   2        1.35       -3.18      5.23 o 
  -5   3   2      650.03      605.41     23.14 o 
  -4   3   2        7.23        6.92      4.02 o 
  -3   3   2     1323.66     1221.84     32.87 o 
  -2   3   2      164.82      183.19     10.42 o 
  -1   3   2      161.22      145.36     11.89 o 
   0   3   2      368.74      368.20     10.57 o 
   1   3   2       76.91       98.88      7.09 o 
   2   3   2       74.64       88.27      9.39 o 
   3   3   2      165.61      176.84     14.12 o 
   4   3   2      271.56      249.26     11.94 o 
   5   3   2      306.49      347.45     22.41 o 
   6   3   2      316.53      285.89     22.88 o 
   7   3   2       24.81       69.08     13.18 o 
   8   3   2       28.34       48.81     19.10 o 
   9   3   2       53.21       89.22     23.73 o 
 -10   4   2       14.50       50.80     19.86 o 
  -9   4   2        9.48       55.48     20.45 o 
  -8   4   2       19.60       33.74     16.79 o 
  -7   4   2      107.92      101.54     22.76 o 
  -6   4   2       42.83       50.90      9.37 o 
  -5   4   2        9.84       13.47      5.92 o 
  -4   4   2     3129.34     2839.95     66.41 o 
  -3   4   2       81.10       87.22     13.72 o 
  -2   4   2      142.94      133.07     32.02 o 
  -1   4   2      640.56      615.28     19.74 o 
   0   4   2        2.76        1.86      2.30 o 
   1   4   2      405.00      397.04     27.66 o 
   2   4   2        1.81        3.05      7.59 o 
   3   4   2      674.25      695.54     17.80 o 
   4   4   2     1074.37     1031.25     35.97 o 
   5   4   2     1425.19     1246.09     42.74 o 
   6   4   2        4.72       -0.33      7.99 o 
   7   4   2       31.92       53.78     13.91 o 
   8   4   2      176.46      177.14     33.20 o 
 -10   5   2      168.47      326.57     52.95 o 
  -9   5   2      335.43      326.30     48.97 o 
  -8   5   2        7.71        8.99     14.69 o 
  -7   5   2       72.14       96.16     24.11 o 
  -6   5   2        1.70        0.04      5.65 o 
  -5   5   2      380.55      356.37     47.41 o 
  -4   5   2       73.62       70.22     10.21 o 
  -3   5   2      667.46      631.08     23.91 o 
  -2   5   2       91.32      121.71     23.54 o 
  -1   5   2      637.98      673.92     21.96 o 
   0   5   2     5299.22     5717.50     91.49 o 
   1   5   2       37.69       49.92      8.36 o 
   2   5   2        3.15        3.62      3.99 o 
   3   5   2     1233.23     1146.36     37.60 o 
   4   5   2       63.85       64.61     12.78 o 
   5   5   2        0.42       -0.56      7.05 o 
   6   5   2      117.53      170.80     22.73 o 
   7   5   2       43.10       75.98     21.79 o 
   8   5   2        4.31       32.39     18.56 o 
  -9   6   2      102.54      123.49     32.66 o 
  -8   6   2       99.41      103.42     27.07 o 
  -7   6   2        3.96        7.43     12.16 o 
  -6   6   2      310.35      342.18     22.32 o 
  -5   6   2      199.76      180.15     17.48 o 
  -4   6   2      123.61      134.85     14.25 o 
  -3   6   2      400.72      429.92     20.24 o 
  -2   6   2      165.20      161.63     21.77 o 
  -1   6   2      181.40      181.03     12.51 o 
   0   6   2     3141.01     3115.81     55.68 o 
   1   6   2      324.66      350.51     19.87 o 
   2   6   2       56.41       37.80     11.57 o 
   3   6   2      203.42      196.26     18.01 o 
   4   6   2      434.86      365.15     24.61 o 
   5   6   2       12.87       13.76     16.44 o 
   6   6   2       46.65       66.50     14.29 o 
   7   6   2       22.35       25.40     17.22 o 
   8   6   2       27.59       67.10     22.98 o 
  -9   7   2       10.38       54.29     20.82 o 
  -8   7   2        2.51       29.60     16.20 o 
  -7   7   2      351.55      342.34     45.90 o 
  -6   7   2      111.02      114.74     16.20 o 
  -5   7   2        2.03        6.34      6.80 o 
  -4   7   2      518.91      482.58     28.17 o 
  -3   7   2     1194.53     1136.09     37.40 o 
  -2   7   2      271.13      260.49     15.96 o 
  -1   7   2       63.62       87.94     10.08 o 
   0   7   2      157.52      214.38     11.58 o 
   1   7   2       43.19       50.53     10.01 o 
   2   7   2      228.27      250.37     24.86 o 
   3   7   2       46.12       57.78     11.70 o 
   4   7   2        0.69       12.71     13.67 o 
   5   7   2      842.57      752.37     35.57 o 
   6   7   2      147.77      150.71     22.09 o 
   7   7   2       19.91       41.38     18.78 o 
  -9   8   2        6.88       37.51     18.94 o 
  -8   8   2       92.47      204.80     39.39 o 
  -7   8   2       34.51       32.88     23.35 o 
  -6   8   2      366.07      344.17     58.92 o 
  -5   8   2       27.79       41.14     11.02 o 
  -4   8   2      236.58      287.99     21.71 o 
  -3   8   2      164.81      133.49     14.82 o 
  -2   8   2      104.87       94.28     17.43 o 
  -1   8   2      340.34      302.04     53.43 o 
   0   8   2      659.13      675.94     25.05 o 
   1   8   2      775.27      729.23     31.90 o 
   2   8   2       70.00       57.57     12.63 o 
   3   8   2        0.51        5.84      7.23 o 
   4   8   2      580.84      530.06     29.15 o 
   5   8   2       83.14       73.61     14.90 o 
   6   8   2      106.24      115.06     19.56 o 
   7   8   2       56.50       83.35     23.89 o 
  -9   9   2       40.51       37.45     28.57 o 
  -8   9   2        1.17       36.16     22.49 o 
  -7   9   2      113.92       86.96     27.39 o 
  -6   9   2        4.35       -3.18      8.37 o 
  -5   9   2      325.72      342.25     26.04 o 
  -4   9   2       47.29       59.56     11.31 o 
  -3   9   2      541.29      471.54     43.07 o 
  -2   9   2      261.19      265.58     19.24 o 
  -1   9   2       31.49       42.84     16.17 o 
   0   9   2      218.55      195.87     28.57 o 
   1   9   2      111.57      108.18     16.54 o 
   2   9   2       78.65       53.67     12.92 o 
   3   9   2       46.95       41.95     11.87 o 
   4   9   2        4.98       29.01     11.52 o 
   5   9   2      213.92      245.36     59.57 o 
   6   9   2       12.11       28.56     18.86 o 
   7   9   2       12.46       47.25     20.99 o 
  -8  10   2      134.69      128.88     34.55 o 
  -7  10   2       95.53       86.04     28.84 o 
  -6  10   2      163.02      151.82     24.13 o 
  -5  10   2       41.18       46.44     11.86 o 
  -4  10   2      298.47      305.02     41.92 o 
  -3  10   2        5.31       18.12      7.85 o 
  -2  10   2        5.82        0.76      5.39 o 
  -1  10   2      172.97      181.56     28.25 o 
   0  10   2       67.56       77.38     21.36 o 
   1  10   2      401.81      470.47     54.38 o 
   2  10   2        9.04       10.37     10.59 o 
   3  10   2      106.09      130.15     19.09 o 
   4  10   2      105.06       81.45     29.11 o 
   5  10   2        0.54       22.60     11.37 o 
   6  10   2       93.32       94.06     18.53 o 
  -8  11   2       74.56      143.19     38.15 o 
  -7  11   2       45.39       33.95     21.20 o 
  -6  11   2       12.18       25.33     18.91 o 
  -5  11   2      216.24      204.44     22.97 o 
  -4  11   2      243.43      278.96     37.13 o 
  -3  11   2      117.82       97.17     14.54 o 
  -2  11   2      135.46       83.67     20.39 o 
  -1  11   2        3.02       20.88     10.12 o 
   0  11   2       35.98       38.85     18.40 o 
   1  11   2      120.30      132.89     32.07 o 
   2  11   2       25.34       49.10     13.52 o 
   3  11   2      105.25       70.67     19.05 o 
   4  11   2        1.76       23.55     13.21 o 
   5  11   2       47.78       53.75     15.73 o 
  -7  12   2        7.10       46.06     25.24 o 
  -6  12   2       73.74       54.81     21.52 o 
  -5  12   2      119.86       96.11     30.62 o 
  -4  12   2       23.63       30.91     11.61 o 
  -3  12   2       29.96       44.77     16.09 o 
  -2  12   2        1.47        0.86     10.87 o 
  -1  12   2       38.60       38.21     16.57 o 
   0  12   2       53.79       48.70     22.55 o 
   1  12   2      275.09      213.90     35.57 o 
   2  12   2       26.70       44.43     14.03 o 
   3  12   2       16.33       34.90     13.41 o 
   4  12   2        5.71       20.57     11.58 o 
   5  12   2       14.26       23.81     15.01 o 
  -7  13   2       35.46       65.65     26.91 o 
  -6  13   2       12.89       25.66     12.76 o 
  -5  13   2      137.73      144.26     32.45 o 
  -4  13   2      511.96      506.03     50.64 o 
  -3  13   2       34.67       47.03     16.79 o 
  -2  13   2       54.24       90.08     23.08 o 
  -1  13   2       29.84       24.91     16.25 o 
   0  13   2      231.46      246.77     39.44 o 
   1  13   2      158.89      176.34     34.65 o 
   2  13   2        4.22       31.27     13.06 o 
   3  13   2       22.30       39.74     13.71 o 
   4  13   2        0.05        5.21     23.08 o 
  -6  14   2        0.53       38.71     13.46 o 
  -5  14   2       43.04       88.46     22.01 o 
  -4  14   2      255.43      194.42     33.47 o 
  -3  14   2       49.54       87.82     21.36 o 
  -2  14   2        2.84       17.27     14.69 o 
  -1  14   2        6.97       21.42     13.99 o 
   0  14   2      125.10      147.17     33.52 o 
   1  14   2        1.15       12.65     18.35 o 
   2  14   2       12.24       40.52     21.95 o 
   3  14   2        0.87       21.05     15.39 o 
  -4  15   2       38.37       57.15     20.77 o 
  -3  15   2        0.00       35.68     16.36 o 
  -2  15   2        3.88       23.14     16.47 o 
  -1  15   2        0.06       35.62     18.56 o 
   0  15   2        1.86        9.52     22.44 o 
   1  15   2       17.82       40.30     26.69 o 
  -2  16   2       67.52       87.93     26.10 o 
  -1 -17   3       25.21       30.67     22.87 o 
   0 -17   3        0.99       14.42     22.17 o 
   1 -17   3       62.31       69.47     29.81 o 
   2 -17   3        1.10       21.15     19.59 o 
  -3 -16   3       72.39       61.11     25.29 o 
  -2 -16   3      131.00      130.85     22.82 o 
  -1 -16   3       11.75       20.99     20.29 o 
   0 -16   3       96.88      115.21     31.21 o 
   1 -16   3        0.97        3.77     16.36 o 
   2 -16   3       20.08       40.14     18.73 o 
   3 -16   3        0.32       43.37     18.51 o 
   4 -16   3       21.27       50.31     18.78 o 
  -4 -15   3       21.36       40.06     16.28 o 
  -3 -15   3       13.75       36.70     22.79 o 
  -2 -15   3        7.56       16.58     12.93 o 
  -1 -15   3       31.08       50.04     21.85 o 
   0 -15   3        9.61       27.23     19.16 o 
   1 -15   3       44.13       42.94     21.63 o 
   2 -15   3       47.88       38.15     17.38 o 
   3 -15   3       71.40       83.41     21.69 o 
   4 -15   3        3.85       52.57     18.89 o 
   5 -15   3       10.83       25.83     15.87 o 
  -5 -14   3        1.46       31.75     22.06 o 
  -4 -14   3        1.60       -6.84     10.56 o 
  -3 -14   3       33.11       28.90     13.96 o 
  -2 -14   3      130.80      145.28     21.95 o 
  -1 -14   3       15.93       11.41     17.38 o 
   0 -14   3      302.31      297.68     41.81 o 
   1 -14   3      156.54      161.32     32.56 o 
   2 -14   3      451.06      485.15     50.04 o 
   3 -14   3       69.99      101.59     24.43 o 
   4 -14   3       67.09       81.68     24.81 o 
   5 -14   3        7.36       41.22     16.79 o 
   6 -14   3      294.78      277.93     42.13 o 
  -6 -13   3        0.89       29.17     18.35 o 
  -5 -13   3        0.30       13.18     17.27 o 
  -4 -13   3      326.87      283.26     28.33 o 
  -3 -13   3       73.60       71.02     16.24 o 
  -2 -13   3        4.88       10.95     11.58 o 
  -1 -13   3      353.24      381.63     31.02 o 
   0 -13   3       31.52       72.70     22.92 o 
   1 -13   3       26.67       54.35     22.22 o 
   2 -13   3        2.49       15.98     12.75 o 
   3 -13   3      142.92      163.80     29.06 o 
   4 -13   3       25.84       52.14     18.94 o 
   5 -13   3      154.48      157.56     32.18 o 
   6 -13   3      160.93      171.17     31.43 o 
   7 -13   3        0.42       40.09     18.13 o 
  -6 -12   3        9.60       37.72     18.40 o 
  -5 -12   3      233.90      230.35     25.24 o 
  -4 -12   3        9.51        5.72      9.83 o 
  -3 -12   3      110.70       92.37     16.81 o 
  -2 -12   3      313.45      315.56     27.78 o 
  -1 -12   3       70.92      100.68     17.73 o 
   0 -12   3       60.12       57.36     19.53 o 
   1 -12   3       17.37       32.07     16.95 o 
   2 -12   3       18.59       18.67     10.55 o 
   3 -12   3      173.77      232.62     34.06 o 
   4 -12   3      108.22      141.14     26.58 o 
   5 -12   3      208.85      175.85     31.48 o 
   6 -12   3        4.60       33.20     17.60 o 
   7 -12   3       16.61       36.81     15.66 o 
  -7 -11   3        1.10       22.98     18.30 o 
  -6 -11   3        0.95       20.29     16.52 o 
  -5 -11   3        2.96       16.69     10.49 o 
  -4 -11   3       27.96       29.23     11.84 o 
  -3 -11   3      139.54      128.48     18.16 o 
  -2 -11   3       80.56       56.68     12.98 o 
  -1 -11   3       79.07       72.82     14.42 o 
   0 -11   3      167.53      145.93     27.17 o 
   1 -11   3      910.71      867.90     52.84 o 
   2 -11   3      117.17      144.86     24.91 o 
   3 -11   3       23.07       25.88     11.95 o 
   4 -11   3      415.85      421.93     41.38 o 
   5 -11   3     1291.57     1126.73     64.14 o 
   6 -11   3      124.87      112.09     24.75 o 
   7 -11   3        7.39       43.53     16.84 o 
   8 -11   3       13.45       37.34     16.30 o 
  -8 -10   3        3.56       45.47     20.34 o 
  -7 -10   3      130.38      155.03     33.25 o 
  -6 -10   3        0.23       15.71     17.00 o 
  -5 -10   3      108.92      108.06     16.05 o 
  -4 -10   3      151.39      121.31     16.82 o 
  -3 -10   3       33.34       34.03     10.05 o 
  -2 -10   3       19.58       17.47      8.23 o 
  -1 -10   3       90.77      106.31     18.56 o 
   0 -10   3     1660.35     1515.99     69.79 o 
   1 -10   3      415.16      418.16     38.15 o 
   2 -10   3      714.18      704.32     44.88 o 
   3 -10   3       80.50       92.50     19.05 o 
   4 -10   3     1190.13     1063.13     58.49 o 
   5 -10   3     2136.85     1693.89     79.32 o 
   6 -10   3       27.42       26.15     12.54 o 
   7 -10   3       95.91       93.58     21.58 o 
   8 -10   3       40.18       79.48     22.49 o 
  -8  -9   3       30.05       53.27     22.87 o 
  -7  -9   3        5.81        1.02     14.37 o 
  -6  -9   3       86.32       98.80     24.21 o 
  -5  -9   3      111.73       87.43     13.34 o 
  -4  -9   3        1.77        3.53      7.02 o 
  -3  -9   3      694.20      578.28     38.45 o 
  -2  -9   3        6.72        8.23      4.39 o 
  -1  -9   3      141.99      162.82     25.13 o 
   0  -9   3      411.06      482.33     41.03 o 
   1  -9   3       32.56       25.24     11.35 o 
   2  -9   3      791.48      691.35     41.70 o 
   3  -9   3      505.30      421.93     32.77 o 
   4  -9   3      125.36      110.96     21.15 o 
   5  -9   3       23.66       38.74     14.64 o 
   6  -9   3       75.59       95.14     22.60 o 
   7  -9   3       16.60       33.52     14.26 o 
   8  -9   3      191.55      202.00     34.44 o 
  -8  -8   3       30.69       64.20     22.71 o 
  -7  -8   3      196.01      253.93     39.93 o 
  -6  -8   3        0.16       11.84     12.32 o 
  -5  -8   3      180.60      163.34     16.80 o 
  -4  -8   3      427.15      370.23     21.79 o 
  -3  -8   3        5.64        8.87      3.92 o 
  -2  -8   3       54.40       44.64      6.14 o 
  -1  -8   3      240.35      262.16     16.83 o 
   0  -8   3      285.28      260.20     18.37 o 
   1  -8   3     3772.28     3830.42    124.68 o 
   2  -8   3      119.18      110.96     18.94 o 
   3  -8   3      549.52      574.96     38.47 o 
   4  -8   3        0.70        9.63      8.56 o 
   5  -8   3      259.40      252.10     31.69 o 
   6  -8   3        5.17       -6.13      9.26 o 
   7  -8   3       25.68       43.16     16.09 o 
  -9  -7   3       14.44       27.66     18.94 o 
  -8  -7   3        9.65        3.44     12.38 o 
  -7  -7   3       42.36       54.08     21.25 o 
  -6  -7   3      183.20      146.26     26.91 o 
  -5  -7   3       93.87      120.78     13.90 o 
  -4  -7   3        1.27        7.08      4.05 o 
  -3  -7   3      487.00      483.10     20.51 o 
  -2  -7   3      220.13      227.46     10.70 o 
  -1  -7   3     1117.55      987.41     24.69 o 
   0  -7   3       77.60       54.51      8.82 o 
   1  -7   3        4.97       15.66      8.13 o 
   2  -7   3      155.91      215.24     25.13 o 
   3  -7   3     4305.77     4129.17    135.76 o 
   4  -7   3      171.16      172.46     25.45 o 
   5  -7   3       30.61       60.59     16.41 o 
   6  -7   3      270.29      296.22     34.49 o 
   7  -7   3      113.15      180.64     29.33 o 
   9  -7   3        1.29       17.00     30.40 o 
  -9  -6   3       97.49       54.13     20.61 o 
  -8  -6   3       35.39       20.56     14.91 o 
  -7  -6   3        9.31        6.13     11.57 o 
  -6  -6   3      234.14      219.76     31.26 o 
  -5  -6   3        7.06       14.61      5.20 o 
  -4  -6   3      664.96      649.52     19.45 o 
  -3  -6   3      210.90      243.86     10.87 o 
  -2  -6   3     1630.35     1560.13     32.22 o 
  -1  -6   3      711.11      732.68     19.46 o 
   0  -6   3        7.04        5.33      3.06 o 
   1  -6   3     1175.84     1214.76     51.98 o 
   2  -6   3      592.59      576.04     33.79 o 
   3  -6   3     3034.02     2995.72    104.71 o 
   4  -6   3      212.37      234.50     27.50 o 
   5  -6   3       67.12       77.43     18.35 o 
   6  -6   3       33.82       67.26     17.38 o 
   7  -6   3     1415.31     1142.50     63.76 o 
   9  -6   3        9.23       15.66     30.13 o 
  -9  -5   3       17.84       62.69     19.80 o 
  -8  -5   3      113.95      156.75     30.51 o 
  -7  -5   3      171.36      118.22     24.48 o 
  -6  -5   3      129.08      160.40     16.54 o 
  -5  -5   3      189.83      167.56     23.78 o 
  -4  -5   3       91.49      100.78      8.42 o 
  -3  -5   3     1043.50     1053.93     24.20 o 
  -2  -5   3      577.08      562.54     17.91 o 
  -1  -5   3      430.53      465.52     13.83 o 
   0  -5   3       42.79       48.76      5.55 o 
   1  -5   3        4.47        7.86      6.24 o 
   2  -5   3     6779.20     7531.43    213.14 o 
   3  -5   3      266.27      267.60     25.67 o 
   4  -5   3        1.17       -1.02      6.30 o 
   5  -5   3        9.82        4.90      9.20 o 
   6  -5   3      879.75      814.90     48.54 o 
   7  -5   3       29.76       12.59     11.68 o 
   9  -5   3       14.66       37.08     24.65 o 
  -9  -4   3      213.07      135.98     29.00 o 
  -8  -4   3       12.54       13.45     12.65 o 
  -7  -4   3      509.44      456.97     29.35 o 
  -6  -4   3       34.37       27.85     18.56 o 
  -5  -4   3      344.45      302.42     12.77 o 
  -4  -4   3      394.47      399.39     13.54 o 
  -3  -4   3      228.91      236.89      9.66 o 
  -2  -4   3     1069.32     1065.23     22.73 o 
  -1  -4   3       26.99       29.80      4.56 o 
   0  -4   3      826.25      957.84     21.10 o 
   1  -4   3      645.70      624.68     30.46 o 
   2  -4   3      217.39      228.20     14.73 o 
   3  -4   3     4768.29     5023.85    107.92 o 
   4  -4   3      925.78      907.90     32.83 o 
   5  -4   3       80.13       64.48     10.93 o 
   6  -4   3      199.88      184.96     33.47 o 
   7  -4   3       68.35       94.67     14.13 o 
   9  -4   3        7.24       78.02     31.26 o 
 -10  -3   3       68.33       35.78     16.79 o 
  -9  -3   3       12.15       26.58     16.95 o 
  -8  -3   3      146.47      117.58     26.42 o 
  -7  -3   3      101.26       99.87     18.19 o 
  -6  -3   3      113.90      116.07     18.78 o 
  -5  -3   3      285.96      293.16     13.14 o 
  -4  -3   3       20.11       31.88      6.56 o 
  -3  -3   3     2632.34     2589.26     45.35 o 
  -2  -3   3       17.21       18.80      3.21 o 
  -1  -3   3       21.68       42.31      5.29 o 
   0  -3   3     4957.57     5351.80     82.36 o 
   1  -3   3      101.48       88.85      8.87 o 
   2  -3   3     1074.83      957.93     43.64 o 
   3  -3   3        0.92       -1.24      3.23 o 
   4  -3   3       54.15       57.28     12.03 o 
   5  -3   3        4.56       12.65      5.27 o 
   6  -3   3       24.36       38.45     11.60 o 
   7  -3   3       43.12       60.53     13.09 o 
   8  -3   3      128.47      134.79     35.14 o 
   9  -3   3       71.18      125.05     32.61 o 
 -10  -2   3        0.59       23.73     13.29 o 
  -8  -2   3       57.92       62.80     17.76 o 
  -7  -2   3      582.13      467.45     33.85 o 
  -6  -2   3       42.69       40.79     13.13 o 
  -5  -2   3       38.01       41.12      5.87 o 
  -4  -2   3      348.92      320.34     11.68 o 
  -3  -2   3     3072.88     3519.40     82.68 o 
  -2  -2   3      623.19      715.80     17.97 o 
  -1  -2   3      731.84      706.72     12.77 o 
   0  -2   3       27.49       32.80      3.07 o 
   1  -2   3      690.59      636.59     19.73 o 
   2  -2   3      286.41      336.58     21.79 o 
   3  -2   3     5924.12     6628.92    190.38 o 
   4  -2   3      989.08     1088.20     50.69 o 
   5  -2   3      435.45      348.96     28.73 o 
   6  -2   3      119.04      127.15     22.82 o 
   8  -2   3      166.19      119.08     31.43 o 
  -9  -1   3       31.78       38.80     16.04 o 
  -8  -1   3      317.47      342.56     36.70 o 
  -7  -1   3      215.97      189.63     26.31 o 
  -6  -1   3        2.54       31.10     10.33 o 
  -5  -1   3      441.36      433.60     11.71 o 
  -4  -1   3      279.12      321.27     11.57 o 
  -3  -1   3      891.46      987.90     40.20 o 
  -2  -1   3      343.67      412.56     21.42 o 
  -1  -1   3       58.68       58.50      4.78 o 
   0  -1   3     1592.21     1718.56     37.63 o 
   1  -1   3       66.29       86.33      8.18 o 
   2  -1   3      132.58      145.39     15.87 o 
   3  -1   3      129.61      205.66     20.93 o 
   4  -1   3     3363.65     3616.26    117.90 o 
   5  -1   3      198.36      196.03     24.91 o 
   6  -1   3        0.78        7.86      9.85 o 
   7  -1   3      265.75      226.97     32.18 o 
   9  -1   3       31.78       32.02     16.84 o 
 -10   0   3       29.24       71.46     20.88 o 
  -9   0   3       15.83       18.99     12.70 o 
  -8   0   3      234.09      195.98     31.10 o 
  -7   0   3        6.49       28.90     11.41 o 
  -6   0   3      718.39      641.42     40.14 o 
  -5   0   3       19.91       26.65      5.95 o 
  -4   0   3       94.67       69.39      6.30 o 
  -3   0   3     8254.10     8629.37    229.98 o 
  -2   0   3    50816.97    53777.23    948.54 o 
  -1   0   3     9394.88     9828.47    178.11 o 
   0   0   3      325.85      410.54     20.07 o 
   1   0   3       66.08       82.74      6.17 o 
   2   0   3      169.34      139.03      9.07 o 
   3   0   3     1560.57     1357.25     54.83 o 
   4   0   3        0.56        3.39      6.08 o 
   5   0   3      196.59      186.29     24.27 o 
   6   0   3      167.24      131.78     23.78 o 
   7   0   3        6.92       14.01      7.69 o 
   8   0   3      176.70      159.39     27.50 o 
   9   0   3        0.93       31.43     17.49 o 
 -10   1   3       55.65       67.53     22.76 o 
  -9   1   3        3.91       43.91     18.78 o 
  -8   1   3      207.81      283.63     37.45 o 
  -7   1   3      564.02      486.87     37.99 o 
  -6   1   3       40.80       45.42     14.15 o 
  -5   1   3       21.89       20.39      4.90 o 
  -4   1   3     1093.74     1041.49     27.95 o 
  -3   1   3     1961.98     2226.60     47.66 o 
  -2   1   3     6721.16     7846.36    145.38 o 
  -1   1   3      104.85      102.15     20.15 o 
   0   1   3      223.19      241.75     13.48 o 
   1   1   3      202.70      217.31     10.09 o 
   2   1   3     1094.01     1056.20     69.58 o 
   3   1   3      744.93      775.39     26.05 o 
   4   1   3      474.62      437.66     20.74 o 
   5   1   3       72.84       71.63     11.10 o 
   6   1   3        9.05        6.66      6.89 o 
   7   1   3      113.67      133.81     17.53 o 
   8   1   3       70.80       59.68     19.86 o 
   9   1   3       27.58       24.59     16.41 o 
 -10   2   3        7.94       30.56     19.96 o 
  -9   2   3      205.95      189.52     35.68 o 
  -8   2   3      440.72      443.40     46.76 o 
  -7   2   3      316.43      323.18     37.51 o 
  -6   2   3      439.90      437.05     39.60 o 
  -5   2   3        8.51       18.66      5.48 o 
  -4   2   3      569.71      539.21     19.07 o 
  -3   2   3     1782.45     1883.63     43.62 o 
  -2   2   3        3.41        9.05      3.15 o 
  -1   2   3     2174.04     2254.31     48.59 o 
   0   2   3     1961.80     2057.55     36.11 o 
   1   2   3       19.13       28.91      4.81 o 
   2   2   3      410.70      441.41     17.79 o 
   3   2   3        1.16       19.44      5.44 o 
   4   2   3      487.98      550.16     23.76 o 
   5   2   3      412.23      396.62     21.94 o 
   6   2   3       51.40       39.52     10.89 o 
   7   2   3       16.26       43.56     11.63 o 
   8   2   3       59.96       83.30     23.03 o 
 -10   3   3       94.42      133.88     30.08 o 
  -9   3   3      311.64      407.07     51.23 o 
  -8   3   3       27.15       29.49     14.21 o 
  -7   3   3       62.95       76.03     21.09 o 
  -6   3   3        8.38       14.58     10.01 o 
  -5   3   3     1337.37     1299.46     37.92 o 
  -4   3   3      144.91      159.69     12.01 o 
  -3   3   3      283.98      284.14     13.52 o 
  -2   3   3     2345.18     2420.27     54.16 o 
  -1   3   3     3201.77     3457.63     71.36 o 
   0   3   3     1349.29     1272.19     25.79 o 
   1   3   3       74.34       92.09      5.54 o 
   2   3   3     4187.31     4166.75     88.43 o 
   3   3   3      621.68      607.16     43.94 o 
   4   3   3      209.42      221.25     22.14 o 
   5   3   3      178.12      187.28     17.95 o 
   6   3   3       42.09       58.12     13.21 o 
   7   3   3       67.48       75.16     14.83 o 
   8   3   3        3.11       20.02     15.98 o 
 -10   4   3      185.69      189.09     36.32 o 
  -9   4   3       12.23       52.79     22.60 o 
  -8   4   3      133.50      198.51     35.41 o 
  -7   4   3       27.00       14.58     11.08 o 
  -6   4   3      419.30      386.74     27.74 o 
  -5   4   3      600.17      575.04     38.53 o 
  -4   4   3        1.25        1.77      9.01 o 
  -3   4   3       27.75       26.94      5.83 o 
  -2   4   3      333.25      375.47     15.98 o 
  -1   4   3     2335.43     2370.02     53.42 o 
   0   4   3      660.82      665.44     17.09 o 
   1   4   3     1219.68     1160.40     24.39 o 
   2   4   3      286.65      252.04     40.17 o 
   3   4   3       20.14        9.94      5.65 o 
   4   4   3      996.20      863.25     33.59 o 
   5   4   3      351.75      387.25     25.70 o 
   6   4   3       83.47       86.54     15.30 o 
   7   4   3       40.00       44.44     12.73 o 
   8   4   3       47.46       50.31     20.93 o 
 -10   5   3      137.20      236.50     44.29 o 
  -9   5   3      148.99      181.88     35.51 o 
  -8   5   3        5.83        4.74     11.73 o 
  -7   5   3      151.67      173.05     30.99 o 
  -6   5   3       13.80       23.30     11.84 o 
  -5   5   3       76.68       69.44     13.48 o 
  -4   5   3       45.40       31.10     10.79 o 
  -3   5   3       54.57       78.44     10.16 o 
  -2   5   3     2041.79     1994.50     49.77 o 
  -1   5   3      861.77      861.19     26.44 o 
   0   5   3      792.66      794.30     30.97 o 
   1   5   3        8.16       17.58      3.10 o 
   2   5   3      610.03      564.13     53.00 o 
   3   5   3        6.38        8.86      6.53 o 
   4   5   3       61.53       77.33     13.05 o 
   5   5   3        0.65        2.94      8.39 o 
   6   5   3        2.24       -1.57     14.93 o 
   7   5   3      133.20      147.31     21.59 o 
   8   5   3        0.31       28.68     16.84 o 
 -10   6   3      140.42      128.18     31.16 o 
  -9   6   3        2.96       36.11     17.97 o 
  -8   6   3      132.42      106.01     27.98 o 
  -7   6   3       95.06       95.35     25.99 o 
  -6   6   3      108.35      121.92     15.73 o 
  -5   6   3       79.27       87.21     12.68 o 
  -4   6   3     1299.67     1226.93     57.52 o 
  -3   6   3     1373.62     1321.19     39.93 o 
  -2   6   3       41.94       50.95      8.29 o 
  -1   6   3     1145.30     1175.44     33.69 o 
   0   6   3      129.78      153.58     16.92 o 
   1   6   3      271.41      296.45     20.29 o 
   2   6   3      173.98      209.84     41.81 o 
   3   6   3       24.19       29.36      8.96 o 
   4   6   3        1.05       10.15     12.94 o 
   5   6   3      112.78      118.59     17.57 o 
   6   6   3      215.50      242.33     24.71 o 
   7   6   3        3.04       22.69     13.24 o 
  -9   7   3       42.62       73.07     22.98 o 
  -8   7   3        0.64        0.86     17.43 o 
  -7   7   3      531.18      579.16     56.66 o 
  -6   7   3      316.02      335.88     27.12 o 
  -5   7   3      122.04      116.78     15.83 o 
  -4   7   3      309.39      297.60     33.17 o 
  -3   7   3      228.76      205.85     31.77 o 
  -2   7   3      169.28      176.82     17.73 o 
  -1   7   3        6.27        8.92      4.39 o 
   0   7   3      937.64      896.59     27.05 o 
   1   7   3      261.35      272.34     21.08 o 
   2   7   3      171.31      169.75     17.97 o 
   3   7   3      285.82      247.80     23.65 o 
   4   7   3      343.40      340.22     28.60 o 
   5   7   3      317.34      357.38     28.09 o 
   6   7   3        0.16       12.47     11.11 o 
   7   7   3       16.25       36.70     17.92 o 
  -9   8   3        6.29       38.47     26.31 o 
  -8   8   3       94.17       98.36     30.78 o 
  -7   8   3      124.93       84.80     27.07 o 
  -6   8   3       24.07       53.02     11.49 o 
  -5   8   3      164.23      159.76     18.39 o 
  -4   8   3      479.27      431.16     29.84 o 
  -3   8   3       19.15       11.36      5.67 o 
  -2   8   3      413.16      414.38     31.56 o 
  -1   8   3      439.61      470.65     20.65 o 
   0   8   3       41.27       51.01     14.15 o 
   1   8   3      102.53      104.20     15.85 o 
   2   8   3       18.47       30.35     10.82 o 
   3   8   3      120.97      105.15     17.95 o 
   4   8   3      301.27      280.60     25.61 o 
   5   8   3       51.10       51.31     15.66 o 
   6   8   3       50.99       63.93     17.16 o 
   7   8   3       11.55       58.65     22.60 o 
  -9   9   3        0.41       32.72     27.71 o 
  -8   9   3       18.19       24.43     23.35 o 
  -7   9   3       78.05       75.55     28.14 o 
  -6   9   3       28.51       50.97     12.21 o 
  -5   9   3        9.16       17.95      8.90 o 
  -4   9   3      202.30      172.85     18.76 o 
  -3   9   3      216.27      213.45     52.63 o 
  -2   9   3      730.59      718.56     29.30 o 
  -1   9   3       46.66       69.04     17.70 o 
   0   9   3      714.74      741.61     48.27 o 
   1   9   3      102.36      114.88     25.34 o 
   2   9   3      290.26      256.46     24.26 o 
   3   9   3       84.79       76.90     20.23 o 
   4   9   3       10.18       13.37     18.00 o 
   5   9   3       28.86       33.64     30.05 o 
   6   9   3        4.31       21.74     13.70 o 
  -8  10   3      164.97      148.41     37.67 o 
  -7  10   3       55.05       64.73     25.78 o 
  -6  10   3       61.76       56.32     12.85 o 
  -5  10   3      140.58      118.09     16.79 o 
  -4  10   3       50.63       60.06     12.92 o 
  -3  10   3      708.97      652.86     56.39 o 
  -2  10   3        5.48       13.91      6.43 o 
  -1  10   3      146.05      152.12     26.37 o 
   0  10   3      489.12      394.05     40.84 o 
   1  10   3       12.35       27.98     11.04 o 
   2  10   3      729.24      611.89     35.39 o 
   3  10   3        1.52       20.40     10.61 o 
   4  10   3       20.16       19.98     16.84 o 
   5  10   3       17.06       30.94     13.98 o 
   6  10   3       18.52       38.61     14.86 o 
  -8  11   3       54.96      128.18     37.56 o 
  -7  11   3        9.18       34.60     21.58 o 
  -6  11   3       85.90      110.08     20.21 o 
  -5  11   3        0.10        1.14      9.18 o 
  -4  11   3       52.56       61.70     13.80 o 
  -3  11   3      171.92      175.58     19.31 o 
  -2  11   3      261.73      269.16     35.35 o 
  -1  11   3       31.84       46.28     17.17 o 
   0  11   3       47.36       66.29     20.07 o 
   1  11   3       32.59       16.04     15.77 o 
   2  11   3        2.24       10.30     10.45 o 
   3  11   3        1.71        4.84     10.34 o 
   4  11   3        3.73       27.25     11.95 o 
   5  11   3        2.10       27.94     13.15 o 
  -7  12   3        9.22       27.44     25.02 o 
  -6  12   3        6.67       17.63     12.27 o 
  -5  12   3        2.38       16.84     11.88 o 
  -4  12   3       39.12       53.67     13.58 o 
  -3  12   3      345.35      365.32     44.18 o 
  -2  12   3       35.66       74.10     20.34 o 
  -1  12   3        9.04       11.73     16.68 o 
   0  12   3       26.26       26.21     16.57 o 
   1  12   3      174.46      182.04     33.79 o 
   2  12   3      171.94      132.73     20.95 o 
   3  12   3        5.40       -1.51      9.01 o 
   4  12   3        0.66       11.49     13.78 o 
  -6  13   3       55.63       79.52     46.47 o 
  -5  13   3       51.36      100.55     26.96 o 
  -4  13   3      530.24      604.45     56.61 o 
  -3  13   3        2.83        4.14     15.82 o 
  -2  13   3      117.97      112.79     26.96 o 
  -1  13   3       25.13       17.97     17.76 o 
   0  13   3      510.52      552.52     57.04 o 
   1  13   3      183.97      199.26     37.61 o 
   2  13   3        3.25       37.20     25.64 o 
   3  13   3        6.36       37.80     18.00 o 
  -5  14   3       68.88       62.63     20.12 o 
  -4  14   3        3.96       27.12     18.35 o 
  -3  14   3      132.88      167.40     30.67 o 
  -2  14   3        0.20       42.99     18.99 o 
  -1  14   3      123.39      179.62     32.66 o 
   0  14   3      111.46      149.92     34.98 o 
   1  14   3       39.38       56.82     25.78 o 
   2  14   3       52.13       66.13     25.78 o 
  -4  15   3       36.05       94.65     24.70 o 
  -3  15   3       24.41       50.96     21.69 o 
  -2  15   3       38.75       98.15     26.26 o 
  -1  15   3        0.14       39.12     22.39 o 
   0  15   3        4.93       40.79     25.78 o 
  -1 -17   4       31.29       40.09     22.06 o 
   0 -17   4        4.67       42.99     24.54 o 
   1 -17   4      113.71      138.99     35.14 o 
   2 -17   4       64.42       75.66     27.50 o 
  -3 -16   4       23.74       26.27     16.50 o 
  -2 -16   4       63.72       88.20     19.44 o 
  -1 -16   4        0.50        7.10     16.25 o 
   0 -16   4      112.29      176.44     35.35 o 
   1 -16   4       54.51       86.26     28.57 o 
   2 -16   4        3.30       51.60     23.35 o 
   3 -16   4       31.59       50.85     19.53 o 
   4 -16   4        1.92       32.29     19.86 o 
  -4 -15   4       20.16       39.89     15.27 o 
  -3 -15   4       76.00      102.39     20.46 o 
  -2 -15   4       49.63       45.93     14.92 o 
  -1 -15   4       38.98       65.86     23.89 o 
   0 -15   4       17.14       25.67     18.89 o 
   1 -15   4       18.98       48.16     23.62 o 
   2 -15   4        0.50       17.65     17.76 o 
   3 -15   4       68.78      107.78     25.45 o 
   4 -15   4       57.53      103.96     24.43 o 
   5 -15   4        8.50       46.33     18.24 o 
  -5 -14   4        8.87       -2.69     15.28 o 
  -4 -14   4       56.30       49.60     33.23 o 
  -3 -14   4       27.19       33.86     13.11 o 
  -2 -14   4      144.95      148.81     24.62 o 
  -1 -14   4       66.52       81.95     25.08 o 
   0 -14   4      519.25      531.27     52.73 o 
   1 -14   4        0.04        7.16     16.73 o 
   2 -14   4      119.47      129.41     29.00 o 
   3 -14   4       97.64      145.93     29.86 o 
   4 -14   4        2.03       34.65     16.30 o 
   5 -14   4      112.24       62.85     20.72 o 
   6 -14   4      262.60      257.64     41.00 o 
  -6 -13   4       20.15       62.04     25.34 o 
  -5 -13   4       21.82       33.90     19.05 o 
  -4 -13   4      124.44       81.61     17.29 o 
  -3 -13   4      126.47      142.69     21.05 o 
  -2 -13   4       35.22       32.57     13.32 o 
  -1 -13   4      175.76      168.27     22.29 o 
   0 -13   4       65.53       77.33     22.22 o 
   1 -13   4      193.99      180.16     33.47 o 
   2 -13   4      208.06      176.39     30.99 o 
   3 -13   4       11.47       19.26     14.10 o 
   4 -13   4      364.15      396.37     45.74 o 
   5 -13   4       40.96       70.98     21.85 o 
   6 -13   4      122.18      100.73     25.40 o 
  -7 -12   4       11.54       30.67     22.65 o 
  -6 -12   4       11.08       36.86     22.76 o 
  -5 -12   4       72.18      150.51     31.80 o 
  -4 -12   4       24.41       21.82     11.41 o 
  -3 -12   4       11.25       19.74     10.84 o 
  -2 -12   4      150.98      135.94     24.67 o 
  -1 -12   4      115.12      162.58     20.76 o 
   0 -12   4      243.00      213.30     32.72 o 
   1 -12   4       48.81       38.53     18.62 o 
   2 -12   4      129.72      135.44     26.10 o 
   3 -12   4       61.88       62.20     19.16 o 
   4 -12   4       72.88      106.44     22.71 o 
   5 -12   4      166.04      168.16     29.76 o 
   6 -12   4       15.12       11.03     15.17 o 
   7 -12   4       60.18       62.80     21.58 o 
  -7 -11   4        0.94       18.19     15.77 o 
  -6 -11   4      133.78      112.62     27.71 o 
  -5 -11   4        2.54       -3.98     15.39 o 
  -4 -11   4       25.46       42.96     12.61 o 
  -3 -11   4      300.44      295.46     24.23 o 
  -2 -11   4        4.66       13.51      9.15 o 
  -1 -11   4      308.81      272.87     27.15 o 
   0 -11   4     1232.69     1051.07     58.60 o 
   1 -11   4       17.67       17.38     13.34 o 
   2 -11   4      343.70      304.51     34.71 o 
   3 -11   4      137.07      138.99     24.16 o 
   4 -11   4       86.37      160.03     25.72 o 
   5 -11   4      235.91      216.91     32.12 o 
   6 -11   4      143.83      120.43     25.72 o 
   7 -11   4        1.97        9.95     11.84 o 
  -8 -10   4       14.68       59.57     23.03 o 
  -7 -10   4       88.68      134.63     30.51 o 
  -6 -10   4       44.62       66.72     21.52 o 
  -5 -10   4       30.36       20.88     14.42 o 
  -4 -10   4      307.24      306.81     32.88 o 
  -3 -10   4      112.84      103.92     18.40 o 
  -2 -10   4      427.85      420.55     20.26 o 
  -1 -10   4       11.28       14.00      7.36 o 
   0 -10   4      526.52      509.26     37.02 o 
   1 -10   4     1250.60     1132.81     58.33 o 
   2 -10   4      306.62      337.98     34.01 o 
   3 -10   4       93.18       60.11     15.98 o 
   4 -10   4       12.76       20.61     10.65 o 
   5 -10   4      127.08       91.85     22.44 o 
   6 -10   4        7.86       28.20     13.29 o 
   7 -10   4       24.16       56.77     19.59 o 
   8 -10   4       31.88       85.02     21.63 o 
  -8  -9   4      106.77      126.13     31.21 o 
  -7  -9   4        4.41       15.44     16.47 o 
  -6  -9   4      101.71      125.54     27.98 o 
  -5  -9   4      126.06      132.54     31.16 o 
  -4  -9   4        8.75       11.41      9.36 o 
  -3  -9   4       37.09       57.73      7.61 o 
  -2  -9   4      151.33      152.67     11.43 o 
  -1  -9   4      771.94      716.67     43.33 o 
   0  -9   4      265.80      268.89     28.04 o 
   1  -9   4        7.48        8.56      8.29 o 
   2  -9   4      944.15      871.56     47.84 o 
   3  -9   4      252.03      258.07     31.26 o 
   4  -9   4      588.50      539.93     40.79 o 
   5  -9   4        0.48        2.91      8.56 o 
   6  -9   4      339.02      322.59     39.77 o 
   7  -9   4       12.43       25.13     16.95 o 
   8  -9   4       79.54       66.67     22.01 o 
  -9  -8   4       49.90       96.64     26.21 o 
  -8  -8   4        0.80       23.57     19.21 o 
  -7  -8   4      231.70      264.85     40.68 o 
  -6  -8   4      198.82      219.44     35.73 o 
  -5  -8   4       32.41       40.28      9.24 o 
  -4  -8   4       87.03       95.27     26.29 o 
  -3  -8   4      215.10      223.02     12.18 o 
  -2  -8   4      432.55      390.43     15.03 o 
  -1  -8   4      148.22      123.84     10.28 o 
   0  -8   4        3.43       18.47      6.14 o 
   1  -8   4      553.20      460.35     30.46 o 
   2  -8   4      119.72      190.11     26.04 o 
   3  -8   4      357.64      322.59     33.31 o 
   4  -8   4      193.09      186.24     28.04 o 
   5  -8   4      183.89      160.73     27.17 o 
   6  -8   4      256.22      178.97     29.76 o 
   7  -8   4       77.61       88.14     23.14 o 
   8  -8   4       50.45       53.06     20.82 o 
  -9  -7   4        9.33       20.50     17.33 o 
  -8  -7   4       12.26       21.25     15.66 o 
  -7  -7   4       47.93       61.56     19.75 o 
  -6  -7   4      179.73      198.08     31.48 o 
  -5  -7   4      338.31      321.93     19.49 o 
  -4  -7   4        2.08       12.45      5.82 o 
  -3  -7   4      907.49      939.45     25.83 o 
  -2  -7   4     1662.01     1678.80     35.69 o 
  -1  -7   4     1003.07     1018.36     29.51 o 
   0  -7   4       14.09       26.40      5.13 o 
   1  -7   4      417.14      502.16     32.66 o 
   2  -7   4      308.55      232.51     26.15 o 
   3  -7   4       43.15       50.64     16.14 o 
   4  -7   4       18.25       27.71     12.54 o 
   5  -7   4       54.11       52.25     16.04 o 
   6  -7   4      100.01      102.29     21.85 o 
   7  -7   4      257.97      280.94     37.24 o 
   8  -7   4       23.36       24.32     17.81 o 
  -9  -6   4        0.22       26.91     18.46 o 
  -8  -6   4      111.12       99.55     27.66 o 
  -7  -6   4       90.94       66.72     21.20 o 
  -6  -6   4      152.77      149.43     26.58 o 
  -5  -6   4       23.94       41.49      6.89 o 
  -4  -6   4     1068.95      999.26     25.39 o 
  -3  -6   4      520.66      479.35     17.06 o 
  -2  -6   4      116.62      112.04      8.37 o 
  -1  -6   4       79.14       79.33      7.30 o 
   0  -6   4      256.25      233.95     11.02 o 
   1  -6   4     1647.41     1595.04     63.12 o 
   2  -6   4     3135.22     3459.88    115.21 o 
   3  -6   4      584.25      540.95     35.57 o 
   4  -6   4       17.21        0.91      7.86 o 
   5  -6   4      204.58      193.12     26.74 o 
   6  -6   4      124.34      173.86     27.60 o 
   7  -6   4      277.17      288.05     36.38 o 
   8  -6   4        9.44       14.42     17.11 o 
  -9  -5   4       79.04       60.81     22.44 o 
  -8  -5   4      212.93      242.68     36.70 o 
  -7  -5   4      237.16      247.10     34.38 o 
  -6  -5   4      364.55      360.97     22.02 o 
  -5  -5   4      463.54      443.04     15.88 o 
  -4  -5   4      504.55      465.53     15.27 o 
  -3  -5   4     2971.51     2941.75     52.48 o 
  -2  -5   4        1.26        3.79      4.01 o 
  -1  -5   4       63.00       91.89      7.12 o 
   0  -5   4      307.84      316.40     11.95 o 
   1  -5   4      132.20      170.56     19.43 o 
   2  -5   4     3349.66     3520.42    113.97 o 
   3  -5   4        3.30        5.29      4.75 o 
   4  -5   4     1011.11     1057.61     48.35 o 
   5  -5   4       21.50       27.76      8.65 o 
   6  -5   4      662.88      488.41     27.14 o 
   7  -5   4      244.18      222.83     34.57 o 
   8  -5   4       38.70       37.40     18.94 o 
   9  -5   4       52.57      151.96     49.29 o 
 -10  -4   4       28.14       28.04     15.66 o 
  -9  -4   4      123.38      126.18     26.96 o 
  -8  -4   4      372.24      307.20     40.30 o 
  -7  -4   4       76.25       65.48     12.56 o 
  -6  -4   4      963.24      859.65     38.47 o 
  -5  -4   4      278.01      307.70     18.73 o 
  -4  -4   4      742.96      743.30     19.32 o 
  -3  -4   4      317.30      348.20     11.57 o 
  -2  -4   4      166.61      193.52      8.45 o 
  -1  -4   4      136.96      129.95     10.40 o 
   0  -4   4     1634.49     1721.69     32.68 o 
   1  -4   4      244.81      220.90     13.50 o 
   2  -4   4     2755.18     3083.27     72.05 o 
   3  -4   4      204.47      238.39     17.33 o 
   4  -4   4      866.02      866.53     41.11 o 
   5  -4   4      123.72      127.41     15.83 o 
   6  -4   4       10.63       11.98      7.83 o 
   7  -4   4       40.97       64.03     13.52 o 
   9  -4   4        1.44        2.04     31.64 o 
 -10  -3   4       50.18       70.44     24.27 o 
  -9  -3   4        6.31       24.65     16.20 o 
  -8  -3   4        3.16       12.54     11.68 o 
  -7  -3   4      147.94      164.34     24.75 o 
  -6  -3   4       32.86       42.46     11.89 o 
  -5  -3   4      927.13      923.55     25.32 o 
  -4  -3   4     1046.37     1049.63     39.07 o 
  -3  -3   4     1088.48     1071.16     22.72 o 
  -2  -3   4        6.34        8.83      2.50 o 
  -1  -3   4       35.23       42.45      4.39 o 
   0  -3   4     7518.29     7795.15    102.76 o 
   1  -3   4       48.47       56.19      7.60 o 
   2  -3   4      833.66      889.27     41.54 o 
   3  -3   4      146.77      152.55     20.66 o 
   4  -3   4     1575.22     1673.55     70.92 o 
   5  -3   4      447.98      396.74     32.45 o 
   6  -3   4        9.57        5.87      8.88 o 
   7  -3   4      192.07      230.57     25.11 o 
  -9  -2   4       57.18       82.22     20.82 o 
  -8  -2   4       13.81       15.77     11.25 o 
  -7  -2   4      164.52      135.49     22.65 o 
  -6  -2   4     1055.75     1018.73     50.37 o 
  -5  -2   4      843.75      866.13     43.21 o 
  -4  -2   4      782.38      910.57     41.65 o 
  -3  -2   4      163.29      201.30     18.73 o 
  -2  -2   4     1492.82     1499.39     33.61 o 
  -1  -2   4      637.78      582.11     13.49 o 
   0  -2   4     1511.82     1453.22     35.27 o 
   1  -2   4      774.84      802.58     24.71 o 
   2  -2   4      809.54      861.12     40.25 o 
   3  -2   4     2028.53     2088.59     77.70 o 
   4  -2   4     1468.67     1539.40     66.40 o 
   5  -2   4      329.56      345.03     33.69 o 
   6  -2   4       23.00        6.51     13.18 o 
   7  -2   4       29.36       30.67     18.73 o 
 -10  -1   4       43.34       92.18     25.18 o 
  -9  -1   4       10.17       34.65     14.15 o 
  -8  -1   4      357.68      366.88     38.47 o 
  -7  -1   4      900.14      839.65     48.91 o 
  -6  -1   4       39.06       42.67     13.24 o 
  -5  -1   4     3956.82     4192.88    132.21 o 
  -4  -1   4      793.69      846.00     40.47 o 
  -3  -1   4     3821.47     3983.24    118.22 o 
  -2  -1   4    20156.20    20898.87    371.69 o 
  -1  -1   4      458.15      538.27     16.71 o 
   0  -1   4      853.71      829.38     23.70 o 
   1  -1   4      834.68      773.89     16.85 o 
   2  -1   4      850.57      728.91     36.00 o 
   3  -1   4        7.89       22.28      8.82 o 
   4  -1   4      122.47      136.79     21.36 o 
   5  -1   4      420.11      397.76     35.95 o 
   6  -1   4        4.84       25.83     14.37 o 
   7  -1   4      342.19      384.90     41.38 o 
 -10   0   4       31.97       70.92     21.52 o 
  -9   0   4       39.51       37.99     16.20 o 
  -8   0   4      593.83      507.64     40.14 o 
  -7   0   4      507.62      474.12     36.48 o 
  -6   0   4     1492.47     1320.66     61.13 o 
  -5   0   4       12.50       18.94      9.36 o 
  -4   0   4       38.01       29.00     10.17 o 
  -3   0   4      198.72      187.85     33.95 o 
  -2   0   4    11065.18    11805.69    214.57 o 
  -1   0   4     3328.01     3615.55     72.56 o 
   0   0   4        4.76       15.14      4.60 o 
   1   0   4     1914.69     1941.55     34.79 o 
   2   0   4        9.88        6.91      3.94 o 
   4   0   4     1259.05     1207.85     37.55 o 
   5   0   4      139.00      134.03     14.72 o 
   6   0   4      131.78      111.04     15.36 o 
   7   0   4      112.40      122.94     17.15 o 
 -10   1   4       35.78       42.40     16.73 o 
  -9   1   4       25.67       44.02     16.63 o 
  -8   1   4       96.39      103.42     22.87 o 
  -7   1   4      329.72      359.77     37.88 o 
  -6   1   4      500.79      492.31     35.68 o 
  -5   1   4     2345.62     2266.27     51.75 o 
  -4   1   4      125.93      152.01      8.47 o 
  -3   1   4     1138.92     1136.92     54.75 o 
  -2   1   4     1764.94     2040.35     45.63 o 
  -1   1   4       33.31       53.18      6.42 o 
   0   1   4     1064.76     1041.26     34.47 o 
   1   1   4      107.95      131.19      9.92 o 
   2   1   4        4.72        9.26      5.68 o 
   3   1   4     2178.59     1985.39     50.43 o 
   4   1   4      374.56      366.99     33.04 o 
   5   1   4     1205.99     1104.45    101.78 o 
   6   1   4        6.72       12.37      7.87 o 
   7   1   4       53.87       75.57     14.84 o 
 -10   2   4       43.92       83.89     23.41 o 
  -9   2   4      289.52      291.60     41.70 o 
  -8   2   4      254.01      259.42     38.31 o 
  -7   2   4       12.76       20.56     10.33 o 
  -6   2   4      553.59      496.94     36.70 o 
  -5   2   4      216.12      219.07     38.88 o 
  -4   2   4      919.16      928.44     27.03 o 
  -3   2   4      800.72      852.45     32.18 o 
  -2   2   4     4168.48     4488.33     90.28 o 
  -1   2   4     3093.39     3118.62     65.84 o 
   0   2   4     2847.39     3090.10     65.12 o 
   1   2   4     2651.52     2901.65     50.33 o 
   2   2   4      465.62      459.53     21.17 o 
   3   2   4      262.05      239.76     16.23 o 
   4   2   4      830.33      809.60     30.63 o 
   5   2   4       56.23       77.26     12.71 o 
   6   2   4      311.18      259.08     37.80 o 
   7   2   4        1.04       16.07      9.77 o 
 -10   3   4      102.00      122.74     28.63 o 
  -9   3   4      588.79      555.37     58.76 o 
  -8   3   4        2.67        4.09     11.52 o 
  -7   3   4      286.76      338.68     39.82 o 
  -6   3   4      197.40      224.44     30.78 o 
  -5   3   4     3563.78     3762.48     83.66 o 
  -4   3   4      340.11      297.70     14.71 o 
  -3   3   4      418.96      449.01     30.91 o 
  -2   3   4      486.15      445.60     17.60 o 
  -1   3   4      412.12      404.00     31.80 o 
   0   3   4      733.29      652.84     28.60 o 
   1   3   4      579.41      607.07     16.52 o 
   2   3   4       39.83       71.55      9.78 o 
   3   3   4      795.72      756.80     44.34 o 
   4   3   4      248.47      256.09     19.44 o 
   5   3   4      287.55      240.40     21.35 o 
   6   3   4        0.00       25.29      9.87 o 
   7   3   4      101.92      102.06     16.80 o 
 -10   4   4       50.07       59.19     20.39 o 
  -9   4   4       26.47       42.62     18.67 o 
  -8   4   4      194.13      275.08     41.38 o 
  -7   4   4        1.67       25.78     11.84 o 
  -6   4   4      765.16      687.05     47.14 o 
  -5   4   4     2034.17     2061.38     54.56 o 
  -4   4   4      933.14      917.21     31.69 o 
  -3   4   4        5.11       10.13      4.21 o 
  -2   4   4      298.43      316.70     20.85 o 
  -1   4   4      317.51      302.08     14.31 o 
   0   4   4      311.02      297.39     13.78 o 
   1   4   4     1506.83     1418.17     30.13 o 
   2   4   4       19.04       15.34      6.24 o 
   3   4   4        1.12       -1.74      5.38 o 
   4   4   4      257.60      235.53     19.98 o 
   5   4   4        2.63       12.98      9.24 o 
   6   4   4      114.31      112.96     17.70 o 
   7   4   4        3.55       -2.01     10.42 o 
 -10   5   4       29.92      100.30     28.30 o 
  -9   5   4       71.34      106.06     27.17 o 
  -8   5   4       26.26       42.78     18.51 o 
  -7   5   4      151.86      131.57     28.09 o 
  -6   5   4        7.86        8.66     12.59 o 
  -5   5   4      596.10      553.51     41.81 o 
  -4   5   4     1049.68     1018.36     33.85 o 
  -3   5   4      559.78      567.07     23.12 o 
  -2   5   4        2.43        8.50      4.90 o 
  -1   5   4      356.78      379.28     16.84 o 
   0   5   4     5903.07     5913.16    117.41 o 
   1   5   4      123.61      139.24      7.63 o 
   2   5   4      555.89      592.64     26.03 o 
   3   5   4      189.74      184.24     21.66 o 
   4   5   4       46.71       49.08     11.77 o 
   5   5   4      160.51      151.76     37.56 o 
   6   5   4      108.74      113.76     18.16 o 
   7   5   4       77.70       92.13     18.42 o 
 -10   6   4      148.13      213.73     40.03 o 
  -9   6   4       11.23       28.30     14.64 o 
  -8   6   4       53.96       72.32     23.57 o 
  -7   6   4        1.20       15.66     15.12 o 
  -6   6   4       45.54       63.21     12.89 o 
  -5   6   4      428.31      398.25     28.25 o 
  -4   6   4      161.98      137.12     24.32 o 
  -3   6   4       38.79       33.08     22.06 o 
  -2   6   4      668.49      666.40     25.33 o 
  -1   6   4      494.58      468.31     19.68 o 
   0   6   4      533.69      509.27     34.33 o 
   1   6   4     1562.88     1548.71     47.97 o 
   2   6   4        4.76       16.07      7.74 o 
   3   6   4        0.13        3.60      6.89 o 
   4   6   4      250.01      215.61     21.69 o 
   5   6   4       24.05       34.94     12.03 o 
   6   6   4       60.55      103.66     20.80 o 
   7   6   4        6.90       22.34     13.80 o 
  -9   7   4       62.03      136.09     30.03 o 
  -8   7   4        0.29       30.94     20.12 o 
  -7   7   4      475.86      454.37     51.07 o 
  -6   7   4      644.38      568.03     28.86 o 
  -5   7   4      106.77       97.61     22.65 o 
  -4   7   4      693.57      629.36     28.09 o 
  -3   7   4        0.16       13.95      6.04 o 
  -2   7   4      111.08      154.69     14.45 o 
  -1   7   4      410.90      429.40     19.56 o 
   0   7   4      104.11       76.03     17.54 o 
   1   7   4      300.04      328.87     24.18 o 
   2   7   4      192.40      156.52     25.83 o 
   3   7   4      953.31      787.46     35.64 o 
   4   7   4      384.66      356.55     27.91 o 
   5   7   4      145.55      147.93     25.64 o 
   6   7   4       16.88       27.19     12.89 o 
   7   7   4       78.65       92.81     18.75 o 
  -9   8   4        1.64       23.62     24.21 o 
  -8   8   4       83.61      101.92     27.44 o 
  -7   8   4      206.64      198.13     37.77 o 
  -6   8   4       96.06       92.35     14.19 o 
  -5   8   4      282.12      252.95     28.33 o 
  -4   8   4       15.70       31.53      8.68 o 
  -3   8   4      231.73      215.85     23.57 o 
  -2   8   4      187.82      204.63     16.86 o 
  -1   8   4       79.93       74.64     10.20 o 
   0   8   4      155.90      134.36     23.19 o 
   1   8   4       66.34       67.31     13.40 o 
   2   8   4       51.51       70.82     15.93 o 
   3   8   4       66.90       67.65     14.88 o 
   4   8   4      191.03      218.67     28.82 o 
   5   8   4        6.15       24.49     12.20 o 
   6   8   4        0.25       13.10     11.95 o 
  -9   9   4       47.12       60.32     28.04 o 
  -8   9   4        3.69       26.96     21.25 o 
  -7   9   4       50.83       74.90     26.21 o 
  -6   9   4       91.30      109.28     21.90 o 
  -5   9   4        3.93       17.27      8.70 o 
  -4   9   4       53.78       50.17     11.86 o 
  -3   9   4      417.96      395.43     27.82 o 
  -2   9   4      605.57      562.68     30.08 o 
  -1   9   4      365.66      302.79     35.46 o 
   0   9   4        3.58        3.93      9.58 o 
   1   9   4      214.02      202.79     21.82 o 
   2   9   4      709.22      708.99     35.84 o 
   3   9   4      179.70      171.80     22.07 o 
   4   9   4       38.05       46.04     14.02 o 
   5   9   4       20.65       32.09     13.04 o 
   6   9   4        1.10       17.28     14.11 o 
  -8  10   4       90.12       94.60     30.56 o 
  -7  10   4       45.46       59.57     25.56 o 
  -6  10   4       17.18       27.37     10.77 o 
  -5  10   4       87.00      116.02     16.81 o 
  -4  10   4       24.19       42.44     11.53 o 
  -3  10   4      350.34      373.93     25.51 o 
  -2  10   4        3.01       25.51     12.43 o 
  -1  10   4       78.32       98.36     21.31 o 
   0  10   4       52.27       65.76     18.35 o 
   1  10   4      333.90      299.40     38.47 o 
   2  10   4      627.14      607.20     37.70 o 
   3  10   4        0.41       -7.97     14.80 o 
   4  10   4       84.06       79.53     46.52 o 
   5  10   4        0.36       16.01     13.56 o 
  -8  11   4        4.68       13.13     27.55 o 
  -7  11   4        1.48       12.91     20.23 o 
  -6  11   4       76.59      103.85     20.34 o 
  -5  11   4       29.19       36.77     11.82 o 
  -4  11   4        1.00       14.34     13.16 o 
  -3  11   4        0.60        3.77     11.89 o 
  -2  11   4      185.87      136.79     26.15 o 
  -1  11   4      249.96      251.51     36.16 o 
   0  11   4       37.10       84.05     20.50 o 
   1  11   4      843.19      665.90     51.98 o 
   2  11   4        0.29       11.26     15.87 o 
   3  11   4       32.66       48.55     16.45 o 
   4  11   4        1.97       30.23     19.72 o 
  -7  12   4       12.67       26.80     21.58 o 
  -6  12   4        5.67       12.22     19.64 o 
  -5  12   4        9.09       37.98     12.79 o 
  -4  12   4       19.72       34.44     19.16 o 
  -3  12   4       72.32       71.08     23.14 o 
  -2  12   4       43.88       65.27     20.50 o 
  -1  12   4        8.61        5.65     13.61 o 
   0  12   4        1.07       36.21     17.81 o 
   1  12   4        1.56       10.49     17.76 o 
   2  12   4       69.03      100.12     27.71 o 
   3  12   4        3.55       23.76     14.12 o 
  -6  13   4       75.29       86.28     16.47 o 
  -5  13   4       51.00      138.45     27.39 o 
  -4  13   4      133.61      131.83     27.44 o 
  -3  13   4        3.48       37.40     16.68 o 
  -2  13   4       13.65       36.16     18.78 o 
  -1  13   4       21.35       21.42     12.65 o 
   0  13   4      384.85      328.40     45.15 o 
   1  13   4      106.16      103.21     30.30 o 
   2  13   4        1.37       15.23     19.10 o 
  -5  14   4       37.98       60.48     20.12 o 
  -4  14   4        5.40       60.59     21.63 o 
  -3  14   4       15.97       43.21     18.56 o 
  -2  14   4        5.00       16.57     13.78 o 
  -1  14   4      177.88      131.67     26.47 o 
   0  14   4       64.73       59.03     22.71 o 
   1  14   4        1.41        6.30     20.99 o 
  -2  15   4       15.09       47.14     20.34 o 
  -1  15   4       96.47      168.00     32.61 o 
  -2 -17   5        2.23        9.63     19.43 o 
  -1 -17   5       58.39       63.71     28.04 o 
   0 -17   5        1.70        5.70     18.62 o 
   1 -17   5       19.79       42.89     25.18 o 
   2 -17   5       65.46       79.75     29.70 o 
  -3 -16   5       24.36       63.78     17.89 o 
  -2 -16   5       67.96       73.43     18.29 o 
  -1 -16   5        2.85       15.93     18.51 o 
   0 -16   5      211.52      181.50     36.81 o 
   1 -16   5       48.51       64.68     25.88 o 
   2 -16   5        8.19       13.18     19.96 o 
   3 -16   5      119.19      144.05     30.56 o 
   4 -16   5       16.39       51.55     16.63 o 
  -5 -15   5        7.54       37.94     25.29 o 
  -4 -15   5        0.21       19.06     18.27 o 
  -3 -15   5       90.07       96.51     21.34 o 
  -2 -15   5        1.27       16.62     14.26 o 
  -1 -15   5      107.17      165.79     32.66 o 
   0 -15   5       38.46       48.54     22.71 o 
   1 -15   5        9.73       10.28     18.24 o 
   2 -15   5        7.76       35.78     18.67 o 
   3 -15   5        0.97       43.21     18.03 o 
   4 -15   5      316.11      254.58     40.57 o 
   5 -15   5       36.65       83.62     22.87 o 
  -5 -14   5       25.03       68.72     24.70 o 
  -4 -14   5       93.38       86.42     18.61 o 
  -3 -14   5       15.38       25.14     12.51 o 
  -2 -14   5       97.98       96.13     19.33 o 
  -1 -14   5       15.42       22.44     18.67 o 
   0 -14   5      359.16      303.49     41.97 o 
   1 -14   5       48.20       44.61     19.43 o 
   2 -14   5        1.73       18.24     15.82 o 
   3 -14   5      175.06      170.15     31.80 o 
   4 -14   5       66.83      121.77     26.64 o 
   5 -14   5       37.87       50.20     18.67 o 
   6 -14   5       70.63       62.63     21.20 o 
  -6 -13   5       93.54       78.83     29.17 o 
  -5 -13   5       57.20      118.38     28.63 o 
  -4 -13   5       52.02       71.72     15.90 o 
  -3 -13   5      270.02      232.57     25.32 o 
  -2 -13   5        2.73       11.13     10.70 o 
  -1 -13   5      195.04      222.95     24.81 o 
   0 -13   5       56.67       56.02     19.69 o 
   1 -13   5      235.63      220.84     35.03 o 
   2 -13   5       51.99       31.21     19.37 o 
   3 -13   5       39.92       35.84     17.49 o 
   4 -13   5      106.90      169.13     30.13 o 
   5 -13   5        4.12       43.16     18.03 o 
   6 -13   5      121.32      132.27     26.15 o 
  -7 -12   5       60.72       71.62     32.50 o 
  -6 -12   5       10.16       19.64     20.07 o 
  -5 -12   5      129.10      145.50     31.53 o 
  -4 -12   5       90.69       97.95     16.94 o 
  -3 -12   5       10.76       11.04     12.67 o 
  -2 -12   5      137.78      165.70     20.76 o 
  -1 -12   5       66.94       79.40     15.28 o 
   0 -12   5      212.07      193.82     30.73 o 
   1 -12   5      454.64      365.91     39.87 o 
   2 -12   5      154.41      184.08     30.56 o 
   3 -12   5      638.48      581.58     44.29 o 
   4 -12   5       75.04       78.13     22.44 o 
   5 -12   5      462.90      348.42     42.51 o 
   6 -12   5       47.87       77.59     18.08 o 
   7 -12   5       43.20      124.41     26.26 o 
  -7 -11   5      100.13       46.22     23.68 o 
  -6 -11   5       27.64       -7.69     14.26 o 
  -5 -11   5       84.03       79.48     24.11 o 
  -4 -11   5       43.90       44.67     13.69 o 
  -3 -11   5      174.14      173.28     30.08 o 
  -2 -11   5        1.53       10.33      9.36 o 
  -1 -11   5      266.23      268.97     23.50 o 
   0 -11   5     1204.72     1082.66     59.46 o 
   1 -11   5       61.19       73.29     19.86 o 
   2 -11   5      106.45      112.73     23.73 o 
   3 -11   5      308.25      220.78     30.62 o 
   4 -11   5       44.37       34.33     14.80 o 
   5 -11   5      171.70      175.96     31.91 o 
   6 -11   5      144.92      167.24     31.32 o 
   7 -11   5        1.07       28.36     14.47 o 
  -8 -10   5        0.76       26.91     19.64 o 
  -7 -10   5       41.34       49.07     22.71 o 
  -6 -10   5       94.33       91.48     25.34 o 
  -5 -10   5        3.41       20.61     16.36 o 
  -4 -10   5      267.89      272.03     31.51 o 
  -3 -10   5       13.77       40.69     17.95 o 
  -2 -10   5      605.79      533.33     36.64 o 
  -1 -10   5      164.05      185.59     16.91 o 
   0 -10   5       72.30       95.94     20.18 o 
   1 -10   5      386.77      367.79     35.03 o 
   2 -10   5      244.78      231.81     29.38 o 
   3 -10   5      130.35      114.78     22.92 o 
   4 -10   5      113.91      133.72     25.34 o 
   5 -10   5      112.97      123.87     25.56 o 
   6 -10   5       72.08      109.18     24.70 o 
   7 -10   5        1.72       10.60     14.69 o 
  -8  -9   5      138.28      129.57     32.66 o 
  -7  -9   5       88.63       93.25     26.21 o 
  -6  -9   5       90.52       85.77     24.54 o 
  -5  -9   5      301.81      227.35     32.77 o 
  -4  -9   5      260.87      240.43     19.04 o 
  -3  -9   5      143.12      122.01     13.98 o 
  -2  -9   5      148.79      140.89     13.06 o 
  -1  -9   5      305.66      299.82     15.30 o 
   0  -9   5      907.45      857.32     30.92 o 
   1  -9   5        3.36        0.70      6.03 o 
   2  -9   5      544.96      429.35     34.82 o 
   3  -9   5      221.76      249.09     32.18 o 
   4  -9   5      162.10      147.12     25.83 o 
   5  -9   5      310.07      283.79     36.81 o 
   6  -9   5       73.79       56.34     18.83 o 
   7  -9   5        0.85        7.69     15.17 o 
   8  -9   5       28.61       59.14     19.21 o 
  -9  -8   5       46.11       59.35     24.27 o 
  -8  -8   5       15.21       20.02     20.77 o 
  -7  -8   5       67.72       67.69     22.60 o 
  -6  -8   5      346.69      317.64     39.55 o 
  -5  -8   5      134.71      154.65     27.87 o 
  -4  -8   5      670.18      588.85     20.01 o 
  -3  -8   5       51.07       65.88      7.97 o 
  -2  -8   5     1888.08     1865.92     40.33 o 
  -1  -8   5       90.70      128.23     10.59 o 
   0  -8   5       41.17       63.77     11.68 o 
   1  -8   5      129.42       85.88     18.19 o 
   2  -8   5        8.37        9.04      8.66 o 
   3  -8   5      418.63      498.77     36.91 o 
   4  -8   5        3.27       10.06      9.20 o 
   5  -8   5        5.58       27.39     12.32 o 
   6  -8   5      301.64      277.28     37.88 o 
   7  -8   5       79.87       98.26     22.39 o 
  -9  -7   5        0.54       42.19     18.35 o 
  -8  -7   5        1.77       31.86     19.05 o 
  -7  -7   5      271.52      233.91     36.81 o 
  -6  -7   5        3.71       -3.93     11.35 o 
  -5  -7   5      462.94      445.28     23.35 o 
  -4  -7   5      662.16      738.72     22.09 o 
  -3  -7   5      212.06      215.23     13.44 o 
  -2  -7   5       44.18       46.73      6.22 o 
  -1  -7   5      393.50      398.10     15.74 o 
   0  -7   5       60.38       44.13      6.61 o 
   1  -7   5      236.93      304.78     28.63 o 
   2  -7   5      290.01      224.60     26.91 o 
   3  -7   5       27.08       18.73     10.65 o 
   4  -7   5      103.83      105.20     20.18 o 
   5  -7   5      495.02      456.85     42.24 o 
   6  -7   5        0.25       -8.88      8.88 o 
   7  -7   5      140.71      157.18     30.51 o 
   8  -7   5       26.76       58.17     21.20 o 
  -9  -6   5        4.88       27.44     19.26 o 
  -8  -6   5       86.08       81.15     25.02 o 
  -7  -6   5       19.42       20.93     15.23 o 
  -6  -6   5       45.02       50.26     14.37 o 
  -5  -6   5       20.57       44.90      9.93 o 
  -4  -6   5     3497.11     3358.33     61.21 o 
  -3  -6   5      258.53      279.97     11.86 o 
  -2  -6   5      783.10      686.43     23.21 o 
  -1  -6   5      418.16      380.05     13.79 o 
   0  -6   5      196.92      221.61     11.83 o 
   1  -6   5     2762.20     2697.55     65.41 o 
   2  -6   5       10.52        5.49      8.34 o 
   3  -6   5      543.18      524.00     36.11 o 
   4  -6   5      688.03      699.71     52.28 o 
   5  -6   5      627.90      584.56     29.85 o 
   6  -6   5      724.76      701.33     80.34 o 
   7  -6   5        7.12       -8.39     11.46 o 
   8  -6   5       80.66      107.19     27.34 o 
  -9  -5   5      281.62      296.60     42.83 o 
  -8  -5   5       26.17       45.68     17.38 o 
  -7  -5   5       28.42       42.43     10.34 o 
  -6  -5   5      562.33      525.50     27.25 o 
  -5  -5   5     1345.63     1294.56     41.22 o 
  -4  -5   5        5.82        5.26      3.41 o 
  -3  -5   5      834.95      783.91     28.64 o 
  -2  -5   5       31.85       60.98      6.22 o 
  -1  -5   5      379.20      349.30     12.37 o 
   0  -5   5      858.41      852.64     21.14 o 
   1  -5   5     1312.67     1333.88     31.72 o 
   2  -5   5      476.33      450.48     21.48 o 
   3  -5   5      613.14      618.92     27.39 o 
   4  -5   5       12.08        7.58      5.56 o 
   5  -5   5       79.37       99.91     26.93 o 
   6  -5   5      143.73      147.60     19.50 o 
   7  -5   5      307.45      298.67     48.51 o 
   8  -5   5        1.38       -0.15     11.53 o 
 -10  -4   5       29.49       47.41     19.21 o 
  -9  -4   5       94.10       86.04     23.41 o 
  -8  -4   5       82.65       83.56     14.90 o 
  -7  -4   5      109.68      100.32     24.43 o 
  -6  -4   5     2641.04     2734.04     97.45 o 
  -5  -4   5       95.58       95.71     12.68 o 
  -4  -4   5      281.17      280.77     10.66 o 
  -3  -4   5      438.86      448.17     27.56 o 
  -2  -4   5      181.61      187.65     11.89 o 
  -1  -4   5      294.78      269.15     22.16 o 
   0  -4   5     1045.38     1132.13     26.69 o 
   1  -4   5       60.58       64.25      7.59 o 
   2  -4   5      524.12      649.16     25.55 o 
   3  -4   5      530.76      459.53     32.31 o 
   4  -4   5      408.16      393.80     21.95 o 
   5  -4   5       10.71       14.55      8.56 o 
   6  -4   5      146.19      139.68     18.74 o 
   7  -4   5        6.65       12.41     10.42 o 
   8  -4   5       82.40      136.74     23.42 o 
 -10  -3   5       24.82       37.88     16.14 o 
  -9  -3   5      147.36       88.36     21.85 o 
  -8  -3   5        8.28        6.56     11.03 o 
  -7  -3   5      500.97      434.09     33.69 o 
  -6  -3   5       53.52       70.01     17.22 o 
  -5  -3   5       15.14       14.31      8.29 o 
  -4  -3   5      986.54      926.07     43.75 o 
  -3  -3   5     1615.21     1626.35     37.36 o 
  -2  -3   5     5838.87     6210.40     96.35 o 
  -1  -3   5      154.98      121.50      7.10 o 
   0  -3   5      931.71     1007.19     29.33 o 
   1  -3   5     1959.55     2168.44     52.78 o 
   2  -3   5     3128.53     3057.76    102.56 o 
   3  -3   5      199.25      216.05     25.83 o 
   4  -3   5       65.41       72.97     18.08 o 
   5  -3   5       81.15       63.98     19.05 o 
   6  -3   5       26.16       41.49     17.86 o 
   7  -3   5      269.57      332.89     31.94 o 
   8  -3   5        6.26       40.58     17.66 o 
 -10  -2   5       26.74       48.16     21.63 o 
  -9  -2   5       28.98       39.82     16.41 o 
  -8  -2   5       81.77      102.78     22.22 o 
  -7  -2   5      100.10       71.73     17.33 o 
  -6  -2   5     1671.18     1535.63     66.89 o 
  -5  -2   5       47.93       36.05     12.48 o 
  -4  -2   5     1560.32     1606.50     62.80 o 
  -3  -2   5     3472.76     3479.22     69.71 o 
  -2  -2   5       52.02       92.94     13.08 o 
  -1  -2   5     1860.66     2045.72     35.80 o 
   0  -2   5      181.19      218.49     18.99 o 
   1  -2   5     1253.27     1283.63     35.85 o 
   2  -2   5      396.25      365.64     17.51 o 
   3  -2   5      167.67      198.99     24.81 o 
   4  -2   5      281.30      299.35     31.48 o 
   5  -2   5       69.89      116.28     24.00 o 
   6  -2   5      763.99      693.34     48.27 o 
   7  -2   5      145.51      158.79     31.37 o 
 -10  -1   5        2.43       57.63     20.88 o 
  -9  -1   5        4.34       16.90     13.24 o 
  -8  -1   5      180.98      253.34     34.06 o 
  -7  -1   5      401.48      401.58     37.61 o 
  -6  -1   5      243.05      278.84     30.08 o 
  -5  -1   5      425.90      370.54     27.50 o 
  -4  -1   5       22.23       22.60      8.23 o 
  -3  -1   5      575.37      555.04     16.01 o 
  -2  -1   5     7447.48     8177.61    153.16 o 
  -1  -1   5     2479.36     2801.81     60.29 o 
   0  -1   5       64.47       63.49      8.10 o 
   1  -1   5        0.42        5.66      2.18 o 
   2  -1   5     3461.84     3484.84     60.10 o 
   3  -1   5      495.44      416.55     22.44 o 
   4  -1   5      112.18      100.71     14.77 o 
   5  -1   5      444.47      414.81     33.42 o 
   6  -1   5       41.63       21.33      9.77 o 
   7  -1   5       49.50       66.51     21.58 o 
   8  -1   5       12.96       18.35     19.91 o 
 -10   0   5       67.98       79.64     22.65 o 
  -9   0   5       40.64       31.10     18.46 o 
  -8   0   5      698.05      665.58     47.51 o 
  -7   0   5      600.69      516.52     38.69 o 
  -6   0   5     1271.94     1106.50     56.45 o 
  -5   0   5       30.54       34.17     11.52 o 
  -4   0   5     8232.23     8884.05    245.32 o 
  -3   0   5     2264.30     2415.95     75.04 o 
  -2   0   5       12.06        5.53      3.81 o 
  -1   0   5      177.64      159.52     10.79 o 
   0   0   5      971.68     1028.76     43.83 o 
   1   0   5      904.85     1039.78     22.49 o 
   2   0   5       92.25      119.74      8.21 o 
   3   0   5      741.66      668.59     24.28 o 
   4   0   5      353.15      339.69     19.31 o 
   5   0   5        2.32        4.65      5.82 o 
   6   0   5      835.88      766.07     43.88 o 
   7   0   5        2.00       29.70     17.76 o 
 -10   1   5       46.20       73.88     22.33 o 
  -9   1   5       11.24       20.61     16.20 o 
  -8   1   5        0.07        6.30     10.60 o 
  -7   1   5      628.04      566.62     41.38 o 
  -6   1   5      817.64      803.28     47.51 o 
  -5   1   5     1144.03     1193.24     56.12 o 
  -4   1   5     2307.48     2339.73    124.46 o 
  -3   1   5       78.94       92.15      8.21 o 
  -2   1   5     2150.05     2320.04     52.38 o 
  -1   1   5        5.57        7.20      4.04 o 
   0   1   5       53.86       49.86      7.22 o 
   1   1   5       51.68       76.07      6.47 o 
   2   1   5      879.53     1013.67     24.23 o 
   3   1   5      492.53      440.55     19.89 o 
   4   1   5      174.49      170.21     15.71 o 
   5   1   5      150.13      134.99     15.76 o 
   6   1   5      107.82      117.59     16.49 o 
   7   1   5        0.38       -0.91     14.04 o 
 -10   2   5        4.07       28.90     17.54 o 
  -9   2   5       82.92      105.90     25.34 o 
  -8   2   5       98.02      113.32     24.05 o 
  -7   2   5       59.86       61.40     17.06 o 
  -6   2   5      136.96      125.38     22.87 o 
  -5   2   5      161.31      164.15     10.98 o 
  -4   2   5       23.40       37.54      6.49 o 
  -3   2   5      250.81      227.37     12.84 o 
  -2   2   5       87.99      110.21     10.15 o 
  -1   2   5     2999.91     2970.47     65.39 o 
   0   2   5       48.33       71.58      8.25 o 
   1   2   5     1530.85     1627.72     33.39 o 
   2   2   5     1981.07     2087.25     41.15 o 
   3   2   5      501.77      516.37     22.64 o 
   4   2   5      155.87      152.46     15.84 o 
   5   2   5        5.32       15.92      7.79 o 
   6   2   5      241.57      221.89     22.05 o 
   7   2   5       33.21       32.50     19.59 o 
 -10   3   5        0.43       46.01     16.68 o 
  -9   3   5      116.20      145.83     29.97 o 
  -8   3   5       16.56        3.17     11.62 o 
  -7   3   5       21.30       40.90     14.74 o 
  -6   3   5        2.86       -7.10      7.10 o 
  -5   3   5      683.08      686.57     25.07 o 
  -4   3   5     1804.72     1907.86     48.63 o 
  -3   3   5      131.80      147.58     12.42 o 
  -2   3   5       96.50      109.25     10.79 o 
  -1   3   5      110.82      119.63     10.74 o 
   0   3   5     2992.36     3062.37     67.67 o 
   1   3   5      313.30      359.16     14.10 o 
   2   3   5      102.61      108.17     13.65 o 
   3   3   5      883.64      766.27     70.98 o 
   4   3   5      261.10      261.11     48.83 o 
   5   3   5      510.85      461.34     27.65 o 
   6   3   5      166.16      174.41     37.08 o 
   7   3   5       30.52       24.43     18.73 o 
 -10   4   5       32.61      100.95     26.58 o 
  -9   4   5        1.26       37.56     18.24 o 
  -8   4   5      115.86      127.96     29.76 o 
  -7   4   5       32.83       30.73     15.17 o 
  -6   4   5      849.39      875.17     54.13 o 
  -5   4   5     1878.21     1772.26     64.33 o 
  -4   4   5       10.02       11.07      5.25 o 
  -3   4   5     1117.84     1028.00     34.63 o 
  -2   4   5      157.00      189.91     15.85 o 
  -1   4   5       79.32      107.81     22.33 o 
   0   4   5       70.22       68.06      8.32 o 
   1   4   5      930.43      982.78     24.52 o 
   2   4   5      627.26      621.13     26.41 o 
   3   4   5      133.60      118.94     14.62 o 
   4   4   5      349.38      329.44     23.47 o 
   5   4   5       98.34       85.52     14.40 o 
   6   4   5      161.22      177.66     31.08 o 
   7   4   5      122.05       99.01     27.34 o 
 -10   5   5        5.63       48.75     21.47 o 
  -9   5   5       29.46       20.77     17.38 o 
  -8   5   5       34.49       63.44     19.86 o 
  -7   5   5       10.29        7.80     14.74 o 
  -6   5   5      463.19      426.50     42.99 o 
  -5   5   5       36.30       38.49      9.12 o 
  -4   5   5     1112.75     1081.68     35.57 o 
  -3   5   5      405.98      383.19     19.08 o 
  -2   5   5      360.80      273.69     21.28 o 
  -1   5   5      167.39      197.82     22.84 o 
   0   5   5      302.36      274.02     14.33 o 
   1   5   5       11.63       24.27      4.58 o 
   2   5   5       16.10       34.49      9.85 o 
   3   5   5      209.83      175.66     18.47 o 
   4   5   5       94.94       91.96     15.40 o 
   5   5   5       63.94       66.54     14.40 o 
   6   5   5       85.20       84.79     15.57 o 
   7   5   5        0.52       38.74     20.18 o 
  -9   6   5       11.31       13.08     16.73 o 
  -8   6   5       22.81       22.28     16.36 o 
  -7   6   5        1.92       11.14     17.38 o 
  -6   6   5      116.73       84.64     22.87 o 
  -5   6   5      213.04      206.74     31.10 o 
  -4   6   5       17.44       25.83     17.60 o 
  -3   6   5     1292.66     1060.64     39.23 o 
  -2   6   5     1038.92     1000.12     33.42 o 
  -1   6   5      654.47      681.83     25.43 o 
   0   6   5      257.67      219.96     13.26 o 
   1   6   5      288.05      251.79     20.57 o 
   2   6   5        8.64       10.06      8.21 o 
   3   6   5        9.77        7.46     13.00 o 
   4   6   5      459.02      465.22     61.53 o 
   5   6   5       19.67       34.50     16.25 o 
   6   6   5       59.21       83.14     26.10 o 
   7   6   5       32.60       70.98     29.43 o 
  -9   7   5       22.60        4.25     22.33 o 
  -8   7   5       15.00       58.28     23.08 o 
  -7   7   5        0.17       13.29     17.38 o 
  -6   7   5      500.17      425.96     44.93 o 
  -5   7   5        5.31        4.30      7.20 o 
  -4   7   5      894.38      830.28     32.86 o 
  -3   7   5      167.18      178.87     16.82 o 
  -2   7   5       59.83       45.97      9.01 o 
  -1   7   5       64.88       65.03      9.85 o 
   0   7   5      125.09      130.01     23.25 o 
   1   7   5      184.39      142.47     17.52 o 
   2   7   5      277.36      248.10     23.37 o 
   3   7   5     1513.72     1408.17     61.40 o 
   4   7   5      116.53      111.34     17.96 o 
   5   7   5       41.00       60.74     15.08 o 
   6   7   5       58.68       68.66     25.08 o 
  -9   8   5       24.27       37.13     28.25 o 
  -8   8   5       58.70       81.85     30.46 o 
  -7   8   5       88.08       61.24     21.90 o 
  -6   8   5        1.88       21.69     15.98 o 
  -5   8   5      238.52      234.61     22.04 o 
  -4   8   5       25.75       41.36      9.81 o 
  -3   8   5      130.53      117.13     23.46 o 
  -2   8   5      546.23      467.40     22.95 o 
  -1   8   5      244.42      301.93     33.52 o 
   0   8   5      336.38      278.31     33.58 o 
   1   8   5       30.77       30.85     10.76 o 
   2   8   5      377.47      337.65     27.90 o 
   3   8   5       30.11       57.02     13.80 o 
   4   8   5      146.67      132.77     20.16 o 
   5   8   5        9.02       23.80     12.97 o 
   6   8   5       38.90       39.44     23.57 o 
  -8   9   5        8.86       42.56     25.67 o 
  -7   9   5       24.61       44.07     20.66 o 
  -6   9   5      155.37      165.95     32.02 o 
  -5   9   5        5.00       21.30     10.92 o 
  -4   9   5       78.59      127.07     20.96 o 
  -3   9   5       12.23       22.38      8.77 o 
  -2   9   5      138.56      156.16     27.28 o 
  -1   9   5       53.31       75.71     19.53 o 
   0   9   5      124.45      108.21     22.39 o 
   1   9   5       38.38       40.14     18.73 o 
   2   9   5      195.59      155.29     21.36 o 
   3   9   5      168.77      135.34     25.56 o 
   4   9   5       36.08       57.54     15.55 o 
   5   9   5        3.47       22.19     15.15 o 
  -8  10   5       11.99       27.82     23.73 o 
  -7  10   5       76.28      105.31     29.92 o 
  -6  10   5        0.15        1.05      9.95 o 
  -5  10   5      145.25      182.12     30.51 o 
  -4  10   5        1.08       -0.28      7.87 o 
  -3  10   5       99.18       88.19     22.12 o 
  -2  10   5      274.28      265.66     35.62 o 
  -1  10   5      242.25      239.29     33.58 o 
   0  10   5       11.93       27.17     12.70 o 
   1  10   5      317.13      345.89     43.32 o 
   2  10   5      248.37      208.96     24.76 o 
   3  10   5        1.13        3.91     11.25 o 
   4  10   5       76.91      106.89     19.31 o 
  -7  11   5       30.50       17.97     22.49 o 
  -6  11   5        2.17        9.63     11.07 o 
  -5  11   5       28.57       37.02     12.01 o 
  -4  11   5       71.72      142.54     28.25 o 
  -3  11   5       53.79       47.14     16.52 o 
  -2  11   5       11.45       24.48     14.26 o 
  -1  11   5       40.90       63.44     19.80 o 
   0  11   5        1.85       11.89     13.72 o 
   1  11   5      211.18      277.28     40.84 o 
   2  11   5        5.55       -0.46     10.30 o 
   3  11   5       98.13      114.21     20.16 o 
   4  11   5        2.68       27.62     29.38 o 
  -7  12   5       57.98       79.96     29.00 o 
  -6  12   5       61.30       73.32     17.22 o 
  -5  12   5        0.71       31.86     16.63 o 
  -4  12   5       18.02       31.26     17.54 o 
  -3  12   5       27.68       53.11     19.16 o 
  -2  12   5       80.93       79.48     21.90 o 
  -1  12   5       61.37       57.63     20.77 o 
   0  12   5      100.89      120.10     27.07 o 
   1  12   5        0.54       30.67     19.69 o 
   2  12   5        2.58       19.53     19.53 o 
   3  12   5       49.52       75.35     18.13 o 
  -6  13   5      102.99      167.19     31.80 o 
  -5  13   5      107.17      150.94     29.92 o 
  -4  13   5        9.52       56.02     20.93 o 
  -3  13   5        3.00       42.73     18.40 o 
  -2  13   5        2.42       37.94     16.68 o 
  -1  13   5        0.81       28.20     15.28 o 
   0  13   5       40.44       58.92     18.83 o 
   1  13   5       12.43       34.49     21.95 o 
   2  13   5        5.35       18.56     23.57 o 
  -4  14   5        9.60       40.09     20.34 o 
  -3  14   5        2.58       11.89     17.49 o 
  -2  14   5        2.24       32.02     16.25 o 
  -1  14   5       10.98       35.62     17.70 o 
   0  14   5       22.91       60.48     21.79 o 
  -2 -17   6       12.47       35.08     21.15 o 
  -1 -17   6      106.15      112.46     29.17 o 
   0 -17   6       28.40       58.33     25.72 o 
   1 -17   6       48.79       39.93     25.99 o 
   2 -17   6        0.23       19.69     23.46 o 
  -4 -16   6       56.09       63.66     28.79 o 
  -3 -16   6        0.06       23.52     14.54 o 
  -2 -16   6      119.74      164.57     24.63 o 
  -1 -16   6       46.69       89.49     25.18 o 
   0 -16   6      117.63       98.90     28.20 o 
   1 -16   6       62.93      105.36     31.86 o 
   2 -16   6        8.02        7.80     17.00 o 
   3 -16   6       69.77      139.26     30.83 o 
   4 -16   6        4.95       43.10     18.73 o 
  -5 -15   6       25.45       39.34     23.73 o 
  -4 -15   6       13.85       48.27     22.87 o 
  -3 -15   6       17.62        7.79     22.41 o 
  -2 -15   6       17.37       40.08     15.13 o 
  -1 -15   6       97.21       72.16     23.78 o 
   0 -15   6       70.16       80.72     25.94 o 
   1 -15   6      110.37      116.82     28.84 o 
   2 -15   6       46.38       63.76     22.92 o 
   3 -15   6       24.40       59.89     18.30 o 
   4 -15   6       77.81       98.47     24.59 o 
   5 -15   6       40.80       62.20     21.95 o 
  -6 -14   6       51.61      102.40     31.21 o 
  -5 -14   6        4.47       18.89     15.82 o 
  -4 -14   6      103.70      140.85     40.71 o 
  -3 -14   6        0.13        2.62     15.85 o 
  -2 -14   6      290.39      298.23     29.27 o 
  -1 -14   6        6.02       12.11     17.22 o 
   0 -14   6      336.34      321.46     41.70 o 
   1 -14   6      147.31      145.93     30.94 o 
   2 -14   6        6.55       14.21     17.17 o 
   3 -14   6       16.90       35.78     17.00 o 
   4 -14   6       50.37       95.41     22.71 o 
   5 -14   6       36.15       62.96     20.88 o 
  -6 -13   6       46.05       92.55     29.38 o 
  -5 -13   6      106.78       95.94     29.33 o 
  -4 -13   6       15.70       19.54     11.46 o 
  -3 -13   6      150.07      156.39     21.13 o 
  -2 -13   6        4.33       14.65     15.71 o 
  -1 -13   6        2.23        9.09      9.93 o 
   0 -13   6       19.67       15.44     14.91 o 
   1 -13   6      345.63      360.74     41.92 o 
   2 -13   6      279.50      336.21     41.81 o 
   3 -13   6        0.00       14.10     11.46 o 
   4 -13   6        2.61        5.81     12.91 o 
   5 -13   6      138.57      115.96     25.24 o 
   6 -13   6      116.51      124.84     25.45 o 
  -7 -12   6       35.51       71.68     29.11 o 
  -6 -12   6       28.10       50.42     23.68 o 
  -5 -12   6       49.56       38.80     18.89 o 
  -4 -12   6      233.22      266.15     40.33 o 
  -3 -12   6       35.24       53.87     13.30 o 
  -2 -12   6       27.40       20.86     10.32 o 
  -1 -12   6      108.39      117.83     17.99 o 
   0 -12   6        6.82       10.44     13.94 o 
   1 -12   6      377.50      310.22     36.70 o 
   2 -12   6      248.52      175.04     30.08 o 
   3 -12   6       66.78       22.87     12.54 o 
   4 -12   6      179.37      193.39     31.75 o 
   5 -12   6       54.94       97.99     23.73 o 
   6 -12   6       33.51       36.32     18.83 o 
  -8 -11   6        5.00       22.71     23.08 o 
  -7 -11   6        9.69       24.70     23.25 o 
  -6 -11   6       21.38       23.57     16.41 o 
  -5 -11   6      310.08      325.44     40.47 o 
  -4 -11   6       50.72       44.99     11.58 o 
  -3 -11   6      545.67      478.22     41.57 o 
  -2 -11   6      259.69      263.37     17.04 o 
  -1 -11   6      127.68      114.61     17.48 o 
   0 -11   6      959.86      813.56     49.88 o 
   1 -11   6      264.17      219.06     30.35 o 
   2 -11   6      121.70      102.45     22.33 o 
   3 -11   6      507.13      425.80     43.86 o 
   4 -11   6      129.38      194.74     32.50 o 
   5 -11   6      330.90      378.18     46.71 o 
   6 -11   6       69.18       92.45     22.98 o 
   7 -11   6       21.85       91.05     25.88 o 
  -8 -10   6       17.67       19.96     20.34 o 
  -7 -10   6        1.10       26.37     18.46 o 
  -6 -10   6      114.80      169.23     33.09 o 
  -5 -10   6       60.23       51.93     18.89 o 
  -4 -10   6      179.51      140.99     21.50 o 
  -3 -10   6       58.24       64.81     11.12 o 
  -2 -10   6      602.12      547.57     20.89 o 
  -1 -10   6      675.25      648.90     26.10 o 
   0 -10   6      136.57      165.95     25.72 o 
   1 -10   6      443.13      422.36     34.12 o 
   2 -10   6       82.34       80.88     21.31 o 
   3 -10   6      555.97      610.91     45.09 o 
   4 -10   6       75.50       90.35     21.69 o 
   5 -10   6        1.93       -7.16      9.79 o 
   6 -10   6      117.10       99.66     24.70 o 
   7 -10   6       11.26       53.49     17.92 o 
  -8  -9   6       36.40       16.57     19.86 o 
  -7  -9   6       25.95       66.94     24.59 o 
  -6  -9   6       55.80       61.77     22.92 o 
  -5  -9   6      131.20      137.48     26.85 o 
  -4  -9   6        3.20        3.85      5.01 o 
  -3  -9   6     1198.69     1120.45     36.41 o 
  -2  -9   6       18.75       15.81      5.23 o 
  -1  -9   6       15.67       26.44      6.40 o 
   0  -9   6     1282.88     1096.48     36.90 o 
   1  -9   6        0.76       20.50     11.68 o 
   2  -9   6       24.12       17.11     12.54 o 
   3  -9   6        0.77        4.68      7.91 o 
   4  -9   6        5.97       16.57     10.60 o 
   5  -9   6      136.06      149.48     27.01 o 
   6  -9   6        0.58       34.71     14.42 o 
   7  -9   6      205.38      263.24     39.44 o 
  -9  -8   6       72.48       81.68     30.67 o 
  -8  -8   6       40.59       32.34     19.96 o 
  -7  -8   6       12.58       17.54     15.87 o 
  -6  -8   6        1.75       -5.00     11.25 o 
  -5  -8   6       22.96       40.52     10.40 o 
  -4  -8   6      837.52      701.56     38.27 o 
  -3  -8   6       49.95       65.97     13.70 o 
  -2  -8   6     1206.62     1147.55     42.56 o 
  -1  -8   6      721.98      665.66     21.31 o 
   0  -8   6       72.71       55.90      9.80 o 
   1  -8   6      187.85      210.56     27.07 o 
   2  -8   6        3.94       -3.07      9.15 o 
   3  -8   6      245.37      221.00     30.08 o 
   4  -8   6       73.29       55.21     17.60 o 
   5  -8   6       74.20      139.26     26.74 o 
   6  -8   6      104.14      146.31     28.20 o 
   7  -8   6       26.34       64.84     22.28 o 
   8  -8   6       23.54       52.14     21.42 o 
  -9  -7   6        9.55       12.70     18.89 o 
  -8  -7   6        3.59      -10.76     15.98 o 
  -7  -7   6      232.64      224.44     36.00 o 
  -6  -7   6        0.05       14.54      8.14 o 
  -5  -7   6      931.74      923.43     35.05 o 
  -4  -7   6     1193.16     1174.95     37.92 o 
  -3  -7   6     1929.38     1890.29     40.23 o 
  -2  -7   6        1.01        8.08      4.07 o 
  -1  -7   6      660.91      619.45     26.15 o 
   0  -7   6      444.81      420.27     20.39 o 
   1  -7   6      233.33      265.27     51.77 o 
   2  -7   6      512.52      467.83     34.65 o 
   3  -7   6      238.32      240.15     29.76 o 
   4  -7   6      162.26      136.73     24.54 o 
   5  -7   6      694.94      740.32     50.15 o 
   6  -7   6        5.82       -1.61     10.01 o 
   7  -7   6      243.67      290.63     41.60 o 
   8  -7   6        0.01       33.04     17.60 o 
  -9  -6   6       37.08       36.00     19.64 o 
  -8  -6   6      227.44      250.54     39.12 o 
  -7  -6   6      146.48      167.66     24.59 o 
  -6  -6   6       46.46       39.79     17.89 o 
  -5  -6   6      840.65      765.38     45.15 o 
  -4  -6   6     1184.46     1143.07     36.46 o 
  -3  -6   6     1584.62     1619.95     50.21 o 
  -2  -6   6      615.78      555.80     17.25 o 
  -1  -6   6      795.69      776.76     23.96 o 
   0  -6   6     4125.64     4478.91     97.53 o 
   1  -6   6      730.61      642.00     33.39 o 
   2  -6   6        6.01        6.30      5.52 o 
   3  -6   6       47.60       66.20     11.54 o 
   4  -6   6        0.80        6.44      6.78 o 
   5  -6   6      761.67      734.33     35.23 o 
   6  -6   6      561.41      544.99     35.39 o 
   7  -6   6        6.46        3.98      9.32 o 
   8  -6   6       79.90      107.03     26.74 o 
 -10  -5   6        4.31       16.73     18.56 o 
  -9  -5   6      133.65      144.43     29.76 o 
  -8  -5   6       60.16       69.49     14.62 o 
  -7  -5   6       11.09       37.49     10.44 o 
  -6  -5   6      493.80      470.20     26.44 o 
  -5  -5   6      913.57      884.70     33.33 o 
  -4  -5   6      297.60      307.48     13.12 o 
  -3  -5   6      525.52      505.73     15.77 o 
  -2  -5   6      894.97      882.02     37.85 o 
  -1  -5   6     1071.87     1137.08     25.89 o 
   0  -5   6     1437.32     1385.75     32.42 o 
   1  -5   6      153.98      152.86     11.67 o 
   2  -5   6      206.69      205.74     17.31 o 
   3  -5   6      167.12      157.14     25.61 o 
   4  -5   6      179.06      190.09     19.70 o 
   5  -5   6        7.93       16.34     17.03 o 
   6  -5   6        1.00        8.13      9.13 o 
   7  -5   6      119.40      126.09     20.60 o 
   8  -5   6        5.39       38.69     15.20 o 
 -10  -4   6       89.28       34.82     20.50 o 
  -9  -4   6       11.68       36.05     17.06 o 
  -8  -4   6       11.97       34.74     11.34 o 
  -7  -4   6      289.90      250.93     71.19 o 
  -6  -4   6      460.90      456.79     27.74 o 
  -5  -4   6       39.20       33.03      8.12 o 
  -4  -4   6      491.67      431.38     13.30 o 
  -3  -4   6      484.43      411.19     13.09 o 
  -2  -4   6     4249.11     4759.37     77.81 o 
  -1  -4   6      273.18      309.44      9.71 o 
   0  -4   6      187.99      184.84     15.48 o 
   1  -4   6     6297.59     6630.40    134.81 o 
   2  -4   6      630.57      644.73     26.44 o 
   3  -4   6      114.33      146.31     24.00 o 
   4  -4   6      106.78      109.93     23.14 o 
   6  -4   6      240.54      271.50     27.38 o 
   7  -4   6       16.37       48.36     36.54 o 
   8  -4   6       85.15      222.58     32.33 o 
 -10  -3   6        3.34        2.80     15.87 o 
  -9  -3   6      158.64      142.27     26.80 o 
  -8  -3   6      107.00       61.99     18.19 o 
  -7  -3   6      714.07      591.53     40.95 o 
  -6  -3   6      242.24      248.98     29.43 o 
  -5  -3   6      793.50      711.80     40.57 o 
  -4  -3   6      539.07      485.85     31.21 o 
  -3  -3   6      311.43      360.92     24.81 o 
  -2  -3   6     7101.33     8083.77    107.72 o 
  -1  -3   6     1364.06     1531.99     36.04 o 
   0  -3   6      108.14      147.58     12.40 o 
   1  -3   6      223.29      258.91     17.43 o 
   2  -3   6        1.86        4.90      4.87 o 
   3  -3   6       12.11       10.92     10.33 o 
   4  -3   6      108.28       74.53     19.80 o 
   5  -3   6      398.86      418.27     42.83 o 
   6  -3   6        8.08       20.72     17.97 o 
   8  -3   6       83.84      186.72     31.96 o 
 -10  -2   6       53.43       37.83     19.05 o 
  -9  -2   6       60.06       84.97     24.05 o 
  -8  -2   6       84.50       92.50     21.69 o 
  -7  -2   6      119.36       99.01     20.56 o 
  -6  -2   6        0.52       17.22      9.04 o 
  -5  -2   6     1455.84     1356.23     60.59 o 
  -4  -2   6       32.92       27.17     10.65 o 
  -3  -2   6     2987.94     3228.59     54.15 o 
  -2  -2   6      507.86      524.46     24.67 o 
  -1  -2   6     1170.15     1209.21     33.35 o 
   0  -2   6       14.16        5.87      4.05 o 
   1  -2   6       47.56       35.74      7.29 o 
   2  -2   6      134.72      159.74      8.46 o 
   3  -2   6      791.41      740.32     43.86 o 
   4  -2   6       16.01       25.24     12.70 o 
   5  -2   6       73.17       82.28     21.95 o 
   6  -2   6        2.37       10.01     14.37 o 
   7  -2   6       64.71       57.74     25.67 o 
   8  -2   6       62.34      108.37     29.00 o 
 -10  -1   6        2.67       16.79     16.41 o 
  -9  -1   6       22.77       48.97     17.17 o 
  -8  -1   6        0.31        7.16      9.47 o 
  -7  -1   6      400.12      309.30     34.92 o 
  -6  -1   6        5.52       -3.44      7.59 o 
  -5  -1   6      514.98      435.97     31.26 o 
  -4  -1   6      510.69      478.00     31.05 o 
  -3  -1   6       12.68       18.46      4.54 o 
  -2  -1   6     6280.80     6760.37    130.93 o 
  -1  -1   6       99.58      132.24     11.17 o 
   0  -1   6      342.87      267.32     14.06 o 
   1  -1   6       34.23       59.05      5.23 o 
   2  -1   6     1033.89     1060.70     39.24 o 
   3  -1   6      504.38      507.72     20.36 o 
   4  -1   6       31.19       49.36     13.91 o 
   5  -1   6      296.74      292.73     36.16 o 
   6  -1   6      154.55      139.58     29.27 o 
   7  -1   6      565.83      404.17     48.00 o 
   8  -1   6       40.01       84.91     26.26 o 
 -10   0   6       15.83       27.07     19.48 o 
  -9   0   6       28.88       37.18     16.20 o 
  -8   0   6      214.90      199.69     32.29 o 
  -7   0   6      328.20      278.90     34.44 o 
  -6   0   6       41.73       43.26     14.69 o 
  -5   0   6     1082.23      956.85     49.45 o 
  -4   0   6     6663.13     7047.00    135.57 o 
  -3   0   6     4254.33     4488.42     91.36 o 
  -2   0   6       15.70       34.34     15.42 o 
  -1   0   6     4794.25     5082.62    103.11 o 
   0   0   6      240.41      232.92     16.65 o 
   1   0   6      470.36      572.94     15.98 o 
   2   0   6      348.53      278.12     20.34 o 
   3   0   6      331.80      316.11     34.98 o 
   4   0   6      467.47      415.57     21.76 o 
   5   0   6       66.25       50.20     18.78 o 
   6   0   6       67.14       71.30     24.11 o 
   7   0   6      266.65      224.12     37.29 o 
   8   0   6       19.66      106.33     28.90 o 
 -10   1   6       26.19       39.50     18.62 o 
  -9   1   6       29.77       36.11     18.24 o 
  -8   1   6       57.34       46.92     16.09 o 
  -7   1   6       16.25       21.52     11.95 o 
  -6   1   6      110.01      121.07     22.82 o 
  -5   1   6       71.08       47.89     13.94 o 
  -4   1   6      240.62      267.14     13.43 o 
  -3   1   6     1278.42     1343.81     36.00 o 
  -2   1   6     1251.15     1271.69     35.23 o 
  -1   1   6     3659.18     3979.11     84.35 o 
   0   1   6       31.08       18.22      5.77 o 
   1   1   6       22.11       37.40      5.27 o 
   2   1   6      117.62      117.69      8.93 o 
   3   1   6      646.03      568.68     23.73 o 
   4   1   6       65.52       80.39     11.80 o 
   5   1   6      159.69      142.06     26.37 o 
   6   1   6       28.28       36.86     18.46 o 
   7   1   6       31.65       36.21     19.91 o 
 -10   2   6        1.07       27.50     15.17 o 
  -9   2   6        2.32       23.95     16.47 o 
  -8   2   6       31.13       54.51     17.86 o 
  -7   2   6      256.01      191.73     29.92 o 
  -6   2   6       49.55       67.21     17.86 o 
  -5   2   6     1373.06     1263.95     60.16 o 
  -4   2   6      694.86      705.33     24.31 o 
  -3   2   6      149.49      146.96     12.10 o 
  -2   2   6      743.70      749.36     25.65 o 
  -1   2   6       94.26      134.89     13.29 o 
   0   2   6      665.94      735.99     42.54 o 
   1   2   6      503.92      488.43     16.17 o 
   2   2   6      270.20      237.33     15.26 o 
   3   2   6        6.42       13.28      6.90 o 
   4   2   6        0.90       -6.02     10.25 o 
   5   2   6      136.91      127.96     28.14 o 
   6   2   6       36.37       26.64     18.73 o 
   7   2   6      181.21      208.35     38.42 o 
 -10   3   6        0.05       17.70     18.08 o 
  -9   3   6        8.59       51.39     19.21 o 
  -8   3   6        9.40       12.91     16.52 o 
  -7   3   6       37.80       47.84     15.77 o 
  -6   3   6      186.47      160.95     27.50 o 
  -5   3   6      116.58      123.74     12.41 o 
  -4   3   6     1604.37     1489.30     82.87 o 
  -3   3   6       24.32       19.75      5.73 o 
  -2   3   6     1186.81     1146.31     34.62 o 
  -1   3   6     2574.36     2608.95     62.19 o 
   0   3   6     3582.01     3734.76     82.07 o 
   1   3   6      301.38      327.45     13.71 o 
   2   3   6       21.24       27.75      5.82 o 
   3   3   6       30.19       33.60      8.89 o 
   4   3   6      583.68      509.40     37.40 o 
   5   3   6      800.54      680.91     52.90 o 
   6   3   6       68.22       57.68     21.58 o 
   7   3   6        0.57       37.77     18.94 o 
 -10   4   6        2.48       23.73     18.67 o 
  -9   4   6       12.64       10.49     13.51 o 
  -8   4   6        2.08       12.43     12.27 o 
  -7   4   6      164.66      125.49     27.55 o 
  -6   4   6       44.71       45.68     15.60 o 
  -5   4   6      170.03      155.81     14.60 o 
  -4   4   6      275.64      248.40     16.39 o 
  -3   4   6     1049.74      979.23     32.65 o 
  -2   4   6     1666.73     1625.64     44.85 o 
  -1   4   6       10.89       11.41      4.85 o 
   0   4   6      179.24      175.67     13.55 o 
   1   4   6       52.40       40.50      5.90 o 
   2   4   6      700.13      726.85     30.35 o 
   3   4   6      162.97      154.85     17.16 o 
   4   4   6      300.88      287.71     23.17 o 
   5   4   6      174.74      154.81     30.73 o 
   6   4   6       36.86       41.16     20.34 o 
   7   4   6       32.97       55.59     25.29 o 
 -10   5   6        5.10       63.28     22.49 o 
  -9   5   6       10.40       36.64     16.95 o 
  -8   5   6        1.44        4.20     14.91 o 
  -7   5   6       23.85       29.00     16.95 o 
  -6   5   6       72.58       68.82     21.20 o 
  -5   5   6        0.11       -4.88      7.21 o 
  -4   5   6      948.10      907.12     33.00 o 
  -3   5   6      229.87      282.25     19.23 o 
  -2   5   6      305.86      292.02     20.91 o 
  -1   5   6      107.14       94.27     13.10 o 
   0   5   6      252.20      277.33     23.27 o 
   1   5   6      675.80      656.55     32.88 o 
   2   5   6       40.48       51.46     26.10 o 
   3   5   6      178.27      200.29     20.57 o 
   4   5   6        0.11        7.87     10.11 o 
   5   5   6      209.04      183.17     35.19 o 
   6   5   6       33.30       34.82     19.80 o 
  -9   6   6        9.31        2.69     19.80 o 
  -8   6   6        4.21       -0.48     13.94 o 
  -7   6   6       32.19       28.36     17.86 o 
  -6   6   6        2.25       24.70     14.53 o 
  -5   6   6      584.41      531.72     30.08 o 
  -4   6   6       50.53       53.35     11.95 o 
  -3   6   6       94.55       89.53     18.73 o 
  -2   6   6      102.04      106.65     12.78 o 
  -1   6   6      160.18      158.10     31.18 o 
   0   6   6      465.87      448.99     34.60 o 
   1   6   6        8.04        4.45     12.97 o 
   2   6   6      336.78      273.31     24.13 o 
   3   6   6        0.15        2.05      9.99 o 
   4   6   6      155.96      167.95     22.63 o 
   5   6   6       63.39       64.14     22.87 o 
   6   6   6        2.03       41.11     23.03 o 
  -9   7   6       27.21       29.76     21.09 o 
  -8   7   6       31.92       19.91     19.53 o 
  -7   7   6      103.57       83.30     25.40 o 
  -6   7   6      106.54      119.89     26.10 o 
  -5   7   6       27.74       35.64     10.13 o 
  -4   7   6      270.76      284.01     22.08 o 
  -3   7   6      489.77      413.73     22.14 o 
  -2   7   6        9.25       23.84      9.74 o 
  -1   7   6      499.46      468.09     36.21 o 
   0   7   6       82.67      128.44     22.92 o 
   1   7   6       39.36       53.76     15.17 o 
   2   7   6        5.66       10.07     10.21 o 
   3   7   6      832.43      713.03     53.19 o 
   4   7   6        4.47       23.47     11.58 o 
   5   7   6       48.31       59.08     23.08 o 
   6   7   6        0.53       41.06     24.48 o 
  -9   8   6       15.12       -4.74     20.82 o 
  -8   8   6       25.03       17.33     17.11 o 
  -7   8   6      116.98      116.77     28.95 o 
  -6   8   6       19.98       33.85     15.93 o 
  -5   8   6      223.49      179.81     24.73 o 
  -4   8   6       30.51       30.78      9.40 o 
  -3   8   6       10.73       10.61      6.93 o 
  -2   8   6      292.53      293.96     19.39 o 
  -1   8   6       13.48       17.43     11.95 o 
   0   8   6      114.72       92.45     20.23 o 
   1   8   6       85.15       85.67     21.36 o 
   2   8   6      411.33      400.69     30.68 o 
   3   8   6       45.84       39.57     19.48 o 
   4   8   6       39.09       36.92     19.43 o 
   5   8   6       59.92       59.89     23.89 o 
  -8   9   6       15.55       26.15     20.50 o 
  -7   9   6        0.31      -13.67     13.67 o 
  -6   9   6       22.20        9.04     15.07 o 
  -5   9   6       24.70       41.90     13.22 o 
  -4   9   6      218.72      217.98     21.59 o 
  -3   9   6      355.12      314.65     44.12 o 
  -2   9   6      181.30      141.09     25.29 o 
  -1   9   6      160.90      187.15     29.54 o 
   0   9   6        8.64       21.79     13.24 o 
   1   9   6       11.78       23.52     15.55 o 
   2   9   6        3.19       17.94     17.60 o 
   3   9   6       35.47       44.56     14.89 o 
   4   9   6       10.76        8.94     11.98 o 
  -8  10   6        5.47       16.73     23.03 o 
  -7  10   6       10.54       -6.83     13.88 o 
  -6  10   6        4.23       30.94     16.84 o 
  -5  10   6       78.51       86.25     22.06 o 
  -4  10   6       90.71      122.84     21.23 o 
  -3  10   6        0.13       -1.29      9.95 o 
  -2  10   6      117.08      103.26     23.52 o 
  -1  10   6      194.32      194.52     32.56 o 
   0  10   6      114.79      129.09     26.04 o 
   1  10   6       24.20       30.83     18.24 o 
   2  10   6       16.91       17.45     14.42 o 
   3  10   6        7.51       40.86     14.61 o 
   4  10   6        2.89        9.63     23.41 o 
  -7  11   6        0.05        0.27     18.40 o 
  -6  11   6       23.97       28.30     20.45 o 
  -5  11   6        7.17        8.98     11.98 o 
  -4  11   6       50.94       65.22     19.53 o 
  -3  11   6       52.50       48.00     17.00 o 
  -2  11   6       23.61       42.99     18.67 o 
  -1  11   6       29.89       11.30     15.82 o 
   0  11   6       12.61       29.06     17.00 o 
   1  11   6       40.16      100.30     27.82 o 
   2  11   6        3.45       22.60     18.89 o 
   3  11   6        5.35       34.55     13.98 o 
  -6  12   6      163.50      189.09     34.87 o 
  -5  12   6        0.86       33.90     18.73 o 
  -4  12   6       56.95       68.88     23.30 o 
  -3  12   6        1.02       17.70     14.26 o 
  -2  12   6       63.39      142.49     29.70 o 
  -1  12   6        0.24       34.38     16.20 o 
   0  12   6      113.49       98.47     24.16 o 
   1  12   6        1.90       12.54     18.89 o 
   2  12   6        6.29        6.35     21.79 o 
  -5  13   6       74.03      103.26     26.04 o 
  -4  13   6        0.05       63.33     18.67 o 
  -3  13   6       40.29       91.96     22.06 o 
  -2  13   6       19.03       13.29     14.26 o 
  -1  13   6       30.24       46.87     18.67 o 
   0  13   6       15.79       55.21     20.56 o 
  -2 -17   7       25.60       32.99     23.95 o 
  -1 -17   7       35.51       23.03     21.79 o 
   0 -17   7      122.94      183.55     37.51 o 
   1 -17   7        8.69       28.47     22.71 o 
   2 -17   7       17.30       27.39     23.84 o 
  -4 -16   7       14.48       80.28     30.46 o 
  -3 -16   7        0.06       22.17     13.59 o 
  -2 -16   7       17.78       17.47     13.14 o 
  -1 -16   7        8.35       63.07     23.08 o 
   0 -16   7       34.06       16.04     19.86 o 
   1 -16   7       70.89       53.22     25.40 o 
   2 -16   7        0.02       10.28     19.48 o 
   3 -16   7       44.63       91.53     25.99 o 
  -5 -15   7      118.07      124.30     33.42 o 
  -4 -15   7       25.04       30.89     23.19 o 
  -3 -15   7       45.14       50.35     16.03 o 
  -2 -15   7        0.33       16.73     12.06 o 
  -1 -15   7      106.20       96.54     27.17 o 
   0 -15   7       55.24       47.89     20.18 o 
   1 -15   7       16.06       42.73     21.09 o 
   2 -15   7      226.95      221.86     39.55 o 
   3 -15   7        0.15        8.77     11.03 o 
   4 -15   7       18.16       36.48     17.27 o 
  -6 -14   7       74.11       14.69     21.15 o 
  -5 -14   7        3.66       38.74     20.88 o 
  -4 -14   7      120.07      141.14     33.09 o 
  -3 -14   7       59.94       79.22     17.29 o 
  -2 -14   7      239.02      237.32     26.54 o 
  -1 -14   7       65.24       77.22     24.38 o 
   0 -14   7      159.49      141.36     30.40 o 
   1 -14   7      288.99      320.28     42.99 o 
   2 -14   7        0.79       -1.35     13.88 o 
   3 -14   7       41.47       25.24     15.23 o 
   4 -14   7        3.53       32.18     15.39 o 
   5 -14   7       76.68      117.14     26.31 o 
  -6 -13   7        4.25        5.76     17.11 o 
  -5 -13   7       94.22      136.09     30.46 o 
  -4 -13   7       40.74       75.93     22.87 o 
  -3 -13   7       55.76       57.40     15.20 o 
  -2 -13   7      116.80      150.83     24.30 o 
  -1 -13   7        9.73       18.08     10.94 o 
   0 -13   7      198.90      220.35     34.33 o 
   1 -13   7       97.70       76.20     22.76 o 
   2 -13   7      421.90      350.47     42.89 o 
   3 -13   7       56.11       65.06     20.56 o 
   4 -13   7        1.71       37.40     12.48 o 
   5 -13   7       25.83       39.44     17.00 o 
   6 -13   7        8.37       17.86     13.99 o 
  -7 -12   7       29.53       32.34     23.78 o 
  -6 -12   7        8.26       56.07     20.93 o 
  -5 -12   7       21.65        5.60     14.74 o 
  -4 -12   7       11.54       12.37     10.04 o 
  -3 -12   7       73.03       72.22     14.95 o 
  -2 -12   7       32.44       46.52     12.56 o 
  -1 -12   7      103.47       98.98     12.54 o 
   0 -12   7      108.27       91.42     22.06 o 
   1 -12   7       37.56       37.29     16.95 o 
   2 -12   7        0.44        2.64     10.55 o 
   3 -12   7      398.84      428.49     46.06 o 
   4 -12   7      128.58      145.66     30.08 o 
   5 -12   7       15.69       19.43     15.39 o 
   6 -12   7        5.32       41.60     17.38 o 
  -8 -11   7       22.19       13.02     23.35 o 
  -7 -11   7       35.97       45.90     20.82 o 
  -6 -11   7        0.07        9.52     16.25 o 
  -5 -11   7       39.48       31.43     17.43 o 
  -4 -11   7        6.52        0.73      7.25 o 
  -3 -11   7      961.68      861.01     28.26 o 
  -2 -11   7      963.49      956.86     31.41 o 
  -1 -11   7        6.75       13.14      6.40 o 
   0 -11   7      597.50      448.35     36.38 o 
   1 -11   7       67.28       89.00     21.31 o 
   2 -11   7      923.47      962.82     60.81 o 
   3 -11   7       18.92       55.59     16.84 o 
   4 -11   7       86.17       83.30     20.88 o 
   5 -11   7        0.60       42.89     18.40 o 
   6 -11   7        0.94        5.43     16.25 o 
  -8 -10   7       85.74       75.93     26.69 o 
  -7 -10   7        8.70       42.51     18.89 o 
  -6 -10   7      250.07      215.83     35.57 o 
  -5 -10   7      121.70      114.13     24.16 o 
  -4 -10   7      116.83      101.92     11.49 o 
  -3 -10   7      181.70      212.47     22.37 o 
  -2 -10   7      799.19      745.04     25.08 o 
  -1 -10   7      833.45      745.81     24.92 o 
   0 -10   7      196.43      204.50     18.88 o 
   1 -10   7      213.77      169.61     28.41 o 
   2 -10   7       11.51        8.88     13.24 o 
   3 -10   7       56.81       21.85     13.24 o 
   4 -10   7       60.13      110.85     24.00 o 
   5 -10   7       20.06       47.14     18.35 o 
   6 -10   7       11.80       37.67     15.50 o 
   7 -10   7        3.10       28.84     18.40 o 
  -8  -9   7        0.27       16.09     19.10 o 
  -7  -9   7      141.79      189.20     35.95 o 
  -6  -9   7      327.48      347.34     42.13 o 
  -5  -9   7      507.32      563.86     27.84 o 
  -4  -9   7      148.43      155.91     12.75 o 
  -3  -9   7      339.74      334.29     15.73 o 
  -2  -9   7      322.33      289.10     22.63 o 
  -1  -9   7       28.88       40.11      8.90 o 
   0  -9   7      609.63      600.55     27.32 o 
   1  -9   7       31.63       34.76     15.77 o 
   2  -9   7      515.65      467.83     38.42 o 
   3  -9   7      148.76      138.45     26.04 o 
   4  -9   7       98.78      140.39     27.66 o 
   5  -9   7        4.06       16.09     14.42 o 
   6  -9   7        0.26        6.46     14.47 o 
   7  -9   7       21.24       90.29     24.16 o 
  -9  -8   7       25.20       37.02     23.41 o 
  -8  -8   7      136.77      163.69     34.76 o 
  -7  -8   7        6.86        8.34     14.42 o 
  -6  -8   7        6.69       23.09     10.18 o 
  -5  -8   7      412.48      419.22     24.56 o 
  -4  -8   7      235.51      267.12     17.87 o 
  -3  -8   7     1051.45      969.66     27.01 o 
  -2  -8   7      137.72      103.92     13.25 o 
  -1  -8   7       82.89       88.68     11.24 o 
   0  -8   7      135.38      159.03     15.92 o 
   1  -8   7      621.27      577.05     29.11 o 
   2  -8   7      506.13      466.96     37.02 o 
   3  -8   7        0.66        6.35      8.39 o 
   4  -8   7       39.84       42.56     15.17 o 
   5  -8   7       10.05       13.67     11.89 o 
   6  -8   7       93.34      130.65     27.71 o 
   7  -8   7        0.09       19.75     11.78 o 
  -9  -7   7       36.17       15.39     17.54 o 
  -8  -7   7       10.54       22.12     16.52 o 
  -7  -7   7      256.52      271.47     38.15 o 
  -6  -7   7        8.10       12.71     13.99 o 
  -5  -7   7      258.26      302.59     30.13 o 
  -4  -7   7      857.25      811.63     23.79 o 
  -3  -7   7      326.22      308.54     14.54 o 
  -2  -7   7      714.38      681.48     20.69 o 
  -1  -7   7      586.82      643.66     20.38 o 
   0  -7   7      980.74      909.47     33.18 o 
   1  -7   7      572.83      570.44     26.27 o 
   2  -7   7       35.73       17.43     11.73 o 
   3  -7   7      184.29      220.83     21.34 o 
   4  -7   7        5.69        7.59      7.43 o 
   5  -7   7      707.09      636.89     34.28 o 
   6  -7   7       15.27       38.30     16.55 o 
   7  -7   7        1.48       33.42     16.09 o 
  -9  -6   7       73.35       42.89     23.89 o 
  -8  -6   7      243.45      246.83     38.15 o 
  -7  -6   7      327.54      345.31     27.07 o 
  -6  -6   7       49.16       64.20     23.17 o 
  -5  -6   7       71.30       66.10     11.80 o 
  -4  -6   7       14.96       26.67      5.26 o 
  -3  -6   7     1605.62     1595.63     34.99 o 
  -2  -6   7     1483.96     1481.31     38.14 o 
  -1  -6   7     1369.63     1382.25     31.59 o 
   0  -6   7      942.82      985.34     34.00 o 
   1  -6   7     1229.51     1109.69     39.73 o 
   2  -6   7      301.28      324.20     71.65 o 
   3  -6   7       36.81       58.45     11.97 o 
   4  -6   7       14.30        4.74      7.63 o 
   5  -6   7      138.86      160.57     20.80 o 
   6  -6   7       63.45       53.52     15.07 o 
   7  -6   7        1.15       41.86     17.95 o 
 -10  -5   7        7.02       51.07     21.90 o 
  -9  -5   7      106.94       86.37     24.86 o 
  -8  -5   7      205.28      177.00     36.94 o 
  -7  -5   7        8.57        6.94     15.55 o 
  -6  -5   7       19.91       19.45     11.11 o 
  -5  -5   7      415.61      429.96     22.60 o 
  -4  -5   7      192.48      203.17     10.30 o 
  -3  -5   7     2045.92     2232.78     43.83 o 
  -2  -5   7     1411.22     1484.61     32.33 o 
  -1  -5   7      392.83      426.18     12.61 o 
   0  -5   7     4796.58     4999.74     88.41 o 
   1  -5   7      573.51      576.85     20.41 o 
   2  -5   7       63.01       70.95      9.44 o 
   3  -5   7       39.09       49.98     13.16 o 
   4  -5   7      552.80      540.15     28.99 o 
   5  -5   7      159.42      169.58     21.76 o 
   6  -5   7        2.33       13.40      9.48 o 
   7  -5   7        2.04       33.36     15.65 o 
   8  -5   7       21.12       60.86     20.32 o 
 -10  -4   7       59.91       85.50     26.85 o 
  -9  -4   7       23.54       30.56     11.38 o 
  -8  -4   7      110.25      113.05     18.03 o 
  -7  -4   7       15.35       38.64     15.28 o 
  -6  -4   7      300.99      267.22     30.99 o 
  -5  -4   7       87.53      109.40     21.47 o 
  -4  -4   7      611.50      652.21     18.04 o 
  -3  -4   7      271.30      238.02     15.27 o 
  -2  -4   7       16.39       21.89      3.66 o 
  -1  -4   7     1430.05     1380.25     25.56 o 
   0  -4   7      159.97      178.01     39.85 o 
   1  -4   7      140.16      171.50     15.95 o 
   2  -4   7      448.19      376.94     20.86 o 
   3  -4   7      463.65      457.22     36.75 o 
   4  -4   7        2.08       10.98     13.40 o 
   5  -4   7        2.46       12.91     14.58 o 
   6  -4   7      145.50      131.78     29.86 o 
   7  -4   7       13.79       43.86     18.04 o 
   8  -4   7       74.44      180.19     32.80 o 
 -10  -3   7        1.85       19.32     16.73 o 
  -9  -3   7       12.13        4.79     15.77 o 
  -8  -3   7      219.94      213.84     32.34 o 
  -7  -3   7       14.17       13.88     11.95 o 
  -6  -3   7      636.03      556.34     38.69 o 
  -5  -3   7      316.03      335.56     32.34 o 
  -3  -3   7      430.24      392.26     13.29 o 
  -2  -3   7     9499.78    10516.74    159.30 o 
  -1  -3   7        1.72        3.03      2.41 o 
   0  -3   7     3853.22     4040.67     88.84 o 
   1  -3   7     1831.88     1863.21     51.38 o 
   2  -3   7        0.21        9.48      5.25 o 
   3  -3   7      495.69      504.79     37.77 o 
   4  -3   7      264.51      264.48     34.82 o 
   5  -3   7        2.74        5.65     14.31 o 
   6  -3   7       50.81       29.70     21.31 o 
   7  -3   7       90.92      121.34     30.51 o 
   8  -3   7       33.48      195.96     42.08 o 
 -10  -2   7       22.38       39.12     19.43 o 
  -9  -2   7       40.13       41.43     17.22 o 
  -8  -2   7        3.14       28.04     15.34 o 
  -7  -2   7        2.51        9.52     11.08 o 
  -6  -2   7       77.34       83.89     20.23 o 
  -5  -2   7       12.84       18.35     11.08 o 
  -4  -2   7      470.83      484.29     15.79 o 
  -3  -2   7     1352.81     1307.80     34.77 o 
  -2  -2   7       17.39       26.56      5.91 o 
  -1  -2   7     3900.69     4193.32     89.32 o 
   0  -2   7      336.04      364.35     34.47 o 
   1  -2   7       56.86      105.27     12.83 o 
   2  -2   7      244.84      225.92     10.22 o 
   3  -2   7      348.97      362.09     36.75 o 
   4  -2   7      304.61      279.54     34.76 o 
   5  -2   7        4.43       -6.67     12.86 o 
   6  -2   7       52.99       58.65     23.14 o 
   7  -2   7       11.00       -5.27     18.89 o 
 -10  -1   7        4.96       15.39     17.38 o 
  -9  -1   7        1.02       -1.51     12.48 o 
  -8  -1   7      430.83      418.00     43.75 o 
  -7  -1   7       43.86       59.89     18.35 o 
  -5  -1   7      133.03      135.71     23.03 o 
  -4  -1   7     2566.49     2554.61     56.76 o 
  -3  -1   7      608.76      583.83     54.24 o 
  -2  -1   7      385.53      398.04     17.45 o 
  -1  -1   7     1532.61     1507.59     68.31 o 
   0  -1   7     1172.87     1090.49     33.90 o 
   1  -1   7      679.16      770.82     28.77 o 
   2  -1   7      633.53      619.94     18.20 o 
   3  -1   7      504.18      472.83     35.78 o 
   4  -1   7      336.72      361.82     39.12 o 
   5  -1   7       69.20       58.38     21.20 o 
   6  -1   7        2.59      -12.81     15.60 o 
   7  -1   7      178.59      163.80     34.49 o 
 -10   0   7       83.70      166.11     33.31 o 
  -9   0   7       74.47       54.13     20.29 o 
  -8   0   7        1.23       24.38     12.81 o 
  -7   0   7       44.80       79.26     19.21 o 
  -6   0   7       86.88       93.90     19.64 o 
  -5   0   7       26.15       24.59     10.28 o 
  -4   0   7     2562.86     2588.41     58.68 o 
  -3   0   7     1571.52     1443.69     38.58 o 
  -2   0   7     3509.98     3716.60     80.80 o 
  -1   0   7     3064.61     3256.76     73.66 o 
   0   0   7      380.42      333.88     19.61 o 
   1   0   7       47.19       27.24      6.63 o 
   2   0   7      247.52      253.94     20.73 o 
   3   0   7        1.66       15.82     11.25 o 
   4   0   7      290.98      249.89     33.09 o 
   5   0   7      911.77      846.86     55.53 o 
   6   0   7      292.35      252.53     39.17 o 
   7   0   7       48.73       42.40     21.42 o 
 -10   1   7        0.65       24.27     17.65 o 
  -9   1   7       35.86       72.32     23.73 o 
  -8   1   7       98.16      128.39     26.91 o 
  -7   1   7        8.21        5.76      9.31 o 
  -6   1   7      712.05      623.61     42.46 o 
  -5   1   7       52.33       45.20     14.47 o 
  -4   1   7      499.42      593.42     21.86 o 
  -3   1   7       83.00       92.35     10.29 o 
  -2   1   7      109.62      120.62     11.77 o 
  -1   1   7     1972.72     2024.65     51.75 o 
   0   1   7       40.14       77.95     18.73 o 
   1   1   7      715.23      616.46     35.01 o 
   2   1   7        7.63       11.62      4.78 o 
   3   1   7      768.49      630.17     45.15 o 
   4   1   7      270.20      295.26     36.05 o 
   5   1   7       58.76       73.45     21.85 o 
   6   1   7      164.74      150.72     30.67 o 
   7   1   7       56.59       53.97     22.28 o 
 -10   2   7       59.16       65.92     21.25 o 
  -9   2   7       21.91       50.20     19.86 o 
  -8   2   7       14.50       36.54     16.95 o 
  -7   2   7      283.60      230.25     33.85 o 
  -6   2   7       22.00       22.76     13.18 o 
  -5   2   7       60.94       43.80     15.17 o 
  -4   2   7      472.85      507.77     21.41 o 
  -3   2   7     1237.16     1151.89     35.26 o 
  -2   2   7     2127.02     2039.59     70.92 o 
  -1   2   7      724.27      675.33     45.87 o 
   0   2   7      868.48      787.88     36.13 o 
   1   2   7       35.89       41.82      9.55 o 
   2   2   7      197.76      237.59     13.92 o 
   3   2   7      220.84      209.32     30.46 o 
   4   2   7        1.03        7.80     13.61 o 
   5   2   7       30.50       38.90     18.94 o 
   6   2   7        3.31        3.61     13.67 o 
   7   2   7       55.45       74.31     28.52 o 
 -10   3   7       23.03       47.35     17.70 o 
  -9   3   7        2.63       30.67     15.07 o 
  -8   3   7       20.54       36.81     16.41 o 
  -7   3   7        2.72        7.43     10.92 o 
  -6   3   7      145.75      116.71     24.16 o 
  -5   3   7      107.00      108.54     22.06 o 
  -4   3   7      454.70      449.00     20.75 o 
  -3   3   7      470.23      436.88     20.13 o 
  -2   3   7       69.51       55.42      9.58 o 
  -1   3   7      776.15      676.46     25.83 o 
   0   3   7       38.20       34.60      7.88 o 
   1   3   7     1215.94     1124.68     28.73 o 
   2   3   7        0.03        6.29      7.48 o 
   3   3   7       70.84       92.55     22.82 o 
   4   3   7      114.35      112.73     25.45 o 
   5   3   7      160.48      152.12     32.82 o 
   6   3   7       23.86       40.95     21.09 o 
   7   3   7        4.22        2.48     17.22 o 
 -10   4   7       45.27       76.95     24.48 o 
  -9   4   7        0.21       27.50     18.13 o 
  -8   4   7        4.11       40.79     17.43 o 
  -7   4   7       70.79       93.52     24.27 o 
  -6   4   7       41.62       45.36     17.70 o 
  -5   4   7      236.23      219.43     17.67 o 
  -4   4   7      152.81      151.87     14.93 o 
  -3   4   7       48.40       43.83      8.08 o 
  -2   4   7      697.19      665.03     26.49 o 
  -1   4   7      529.42      509.61     22.25 o 
   0   4   7      883.70      839.81     29.88 o 
   1   4   7        4.95        8.18      6.82 o 
   2   4   7      175.15      188.98     18.60 o 
   3   4   7      185.12      145.13     28.68 o 
   4   4   7      305.52      309.03     41.38 o 
   5   4   7       73.03       73.77     24.16 o 
   6   4   7       23.97       57.85     23.25 o 
  -9   5   7       52.96       68.50     22.65 o 
  -8   5   7        0.33       15.01     16.68 o 
  -7   5   7        8.79        9.31     15.34 o 
  -6   5   7      422.27      404.98     42.73 o 
  -5   5   7      183.66      205.12     26.07 o 
  -4   5   7      115.80       98.84     13.09 o 
  -3   5   7       89.96       81.89     11.64 o 
  -2   5   7      119.88      107.50     13.11 o 
  -1   5   7      803.81      812.96     36.08 o 
   0   5   7        5.90       16.20     13.32 o 
   1   5   7      172.31      179.03     27.66 o 
   2   5   7        7.96        8.71      8.49 o 
   3   5   7       22.35       24.86     15.55 o 
   4   5   7      274.80      245.59     39.34 o 
   5   5   7       53.25       32.61     21.63 o 
   6   5   7       52.79       37.77     25.99 o 
  -9   6   7        1.72       18.40     20.88 o 
  -8   6   7       16.98        8.61     16.09 o 
  -7   6   7       13.28        3.77     15.50 o 
  -6   6   7       69.67       77.86     21.90 o 
  -5   6   7      420.51      367.87     23.54 o 
  -4   6   7       48.75       54.13     11.24 o 
  -3   6   7       24.53       29.93     10.30 o 
  -2   6   7      474.35      460.50     22.66 o 
  -1   6   7       17.72       25.29      7.54 o 
   0   6   7      161.09      161.48     27.34 o 
   1   6   7      322.04      301.34     36.54 o 
   2   6   7       19.89       25.03     11.25 o 
   3   6   7        0.21       13.94     17.76 o 
   4   6   7       10.16       20.39     17.65 o 
   5   6   7        5.26       11.25     18.40 o 
  -9   7   7       38.91       62.80     28.25 o 
  -8   7   7       89.12      120.05     32.07 o 
  -7   7   7        0.94        3.55     14.96 o 
  -6   7   7       88.16       95.78     25.56 o 
  -5   7   7       70.84       70.02     13.57 o 
  -4   7   7        1.73       15.04     10.87 o 
  -3   7   7      179.65      174.80     17.89 o 
  -2   7   7       48.69       57.19     10.73 o 
  -1   7   7      462.27      467.99     36.97 o 
   0   7   7       44.90       44.61     16.52 o 
   1   7   7      123.93      122.79     23.95 o 
   2   7   7      377.27      414.64     70.87 o 
   3   7   7       73.21       54.40     21.85 o 
   4   7   7       10.58       19.37     19.48 o 
   5   7   7       10.75        4.30     19.86 o 
  -8   8   7       31.99       18.78     21.42 o 
  -7   8   7        8.96       32.82     17.86 o 
  -6   8   7       49.12       85.29     23.89 o 
  -5   8   7      123.14      140.68     34.63 o 
  -4   8   7      119.49      129.05     16.80 o 
  -3   8   7      227.16      215.20     24.38 o 
  -2   8   7      105.80      107.14     21.31 o 
  -1   8   7       24.60       47.57     15.55 o 
   0   8   7      157.75      178.27     30.13 o 
   1   8   7       13.69        8.07     13.34 o 
   2   8   7      398.31      381.14     30.69 o 
   3   8   7        2.18       22.71     18.13 o 
   4   8   7        0.35       18.89     22.06 o 
  -8   9   7       50.61       63.66     27.50 o 
  -7   9   7        0.32       -8.50     17.81 o 
  -6   9   7        6.55       22.92     19.21 o 
  -5   9   7       79.53       71.77     13.71 o 
  -4   9   7        8.50       21.61     10.15 o 
  -3   9   7      339.25      287.51     36.05 o 
  -2   9   7      185.78      146.63     25.88 o 
  -1   9   7      102.28      144.91     26.74 o 
   0   9   7        2.21       19.80     13.02 o 
   1   9   7       63.46      101.49     23.25 o 
   2   9   7       34.63       34.38     21.04 o 
   3   9   7       33.40       55.48     25.13 o 
   4   9   7       12.90       14.10     23.46 o 
  -7  10   7       13.89       63.01     26.58 o 
  -6  10   7        2.43       20.39     17.86 o 
  -5  10   7       12.99       14.92     10.85 o 
  -4  10   7      117.85       92.50     21.69 o 
  -3  10   7       21.67       38.42     16.84 o 
  -2  10   7        0.32       22.98     15.12 o 
  -1  10   7       35.47       37.51     17.49 o 
   0  10   7       67.05       85.40     22.98 o 
   1  10   7       46.30       46.92     16.68 o 
   2  10   7       23.74       65.49     26.47 o 
   3  10   7       10.96       17.92     25.61 o 
  -7  11   7        0.25       30.30     24.38 o 
  -6  11   7        2.24       14.47     19.53 o 
  -5  11   7       22.24       35.14     17.65 o 
  -4  11   7        0.24       52.25     17.49 o 
  -3  11   7      230.36      274.86     40.09 o 
  -2  11   7       43.92       45.74     17.38 o 
  -1  11   7      116.40      159.44     30.13 o 
   0  11   7       46.12       63.39     18.83 o 
   1  11   7        0.83       46.55     16.63 o 
   2  11   7        1.88       22.82     24.00 o 
  -5  12   7        0.37       41.00     17.65 o 
  -4  12   7       34.66       69.31     20.12 o 
  -3  12   7        1.63       20.50     18.03 o 
  -2  12   7       45.35       75.55     22.98 o 
  -1  12   7       10.12       51.55     17.76 o 
   0  12   7        9.38        4.14     14.04 o 
   1  12   7       34.45       63.98     20.18 o 
  -4  13   7        2.78       22.98     18.19 o 
  -3  13   7       28.64       30.35     16.52 o 
  -2  13   7        6.59       52.73     19.91 o 
  -1  13   7       11.28       39.44     18.19 o 
  -2 -17   8       39.18       44.93     23.68 o 
  -1 -17   8        7.51       38.15     24.65 o 
   0 -17   8       57.38       62.26     26.26 o 
   1 -17   8        1.78       12.65     22.22 o 
  -4 -16   8       87.38      136.84     34.33 o 
  -3 -16   8       35.90       77.90     19.45 o 
  -2 -16   8        0.25        7.20     13.02 o 
  -1 -16   8        3.47       50.10     20.39 o 
   0 -16   8       35.24       44.77     22.49 o 
   1 -16   8       74.33      103.69     29.81 o 
   2 -16   8        6.51       12.65     19.26 o 
   3 -16   8       75.34       47.35     26.91 o 
  -5 -15   8       53.92      101.38     31.21 o 
  -4 -15   8       67.12      125.32     34.44 o 
  -3 -15   8        0.66       18.61     13.02 o 
  -2 -15   8       28.74       34.95     14.74 o 
  -1 -15   8      173.30      177.25     33.20 o 
   0 -15   8       17.23       41.06     21.09 o 
   1 -15   8        2.86       30.51     19.21 o 
   2 -15   8       52.09       48.11     21.31 o 
   3 -15   8        9.74       31.05     20.61 o 
   4 -15   8       24.15       59.94     19.37 o 
  -6 -14   8       96.08      116.28     33.95 o 
  -5 -14   8       25.84       38.04     21.69 o 
  -4 -14   8      157.48      163.31     35.62 o 
  -3 -14   8       36.15       63.10     16.35 o 
  -2 -14   8      395.98      407.43     50.34 o 
  -1 -14   8      170.88      155.73     30.94 o 
   0 -14   8       13.79       19.26     19.26 o 
   1 -14   8       61.49       54.72     20.82 o 
   2 -14   8        1.54        5.00     16.47 o 
   3 -14   8        5.14       28.47     20.02 o 
   4 -14   8       40.56       88.19     22.49 o 
   5 -14   8       27.39       43.48     18.46 o 
  -6 -13   8        7.11        4.47     16.84 o 
  -5 -13   8      156.26      223.85     37.94 o 
  -4 -13   8      477.19      387.27     44.82 o 
  -3 -13   8       28.34       43.25     14.11 o 
  -2 -13   8       51.74       31.12     10.70 o 
  -1 -13   8      183.56      199.42     32.34 o 
   0 -13   8       64.64       65.06     20.45 o 
   1 -13   8        4.49        1.24     12.38 o 
   2 -13   8      218.38      154.33     31.91 o 
   3 -13   8      365.37      312.91     43.75 o 
   4 -13   8       26.75       46.98     18.99 o 
   5 -13   8        8.37       35.62     15.39 o 
  -7 -12   8        1.58       27.77     21.63 o 
  -6 -12   8       27.99        7.59     16.63 o 
  -5 -12   8      310.11      317.80     41.16 o 
  -4 -12   8      105.59       95.62     25.78 o 
  -3 -12   8       16.19       26.30      8.59 o 
  -2 -12   8      157.93      144.59     14.86 o 
  -1 -12   8      300.18      234.85     18.10 o 
   0 -12   8       30.89       25.24     14.96 o 
   1 -12   8      414.71      387.86     40.84 o 
   2 -12   8       85.58       94.54     24.11 o 
   3 -12   8       98.55       91.85     24.65 o 
   4 -12   8      305.99      238.33     38.96 o 
   5 -12   8       16.92       19.96     15.50 o 
   6 -12   8       15.70       39.82     19.48 o 
  -8 -11   8        0.23       25.40     23.68 o 
  -7 -11   8       69.17      120.59     29.97 o 
  -6 -11   8       55.18       95.35     24.54 o 
  -5 -11   8        2.07       10.87     15.77 o 
  -4 -11   8        3.42        8.99     12.75 o 
  -3 -11   8      299.07      263.60     21.29 o 
  -2 -11   8     1113.68     1043.40     40.07 o 
  -1 -11   8       31.39       51.01      9.35 o 
   0 -11   8      143.45      130.46     17.00 o 
   1 -11   8       60.70       46.76     18.56 o 
   2 -11   8       75.88       95.19     25.99 o 
   3 -11   8      168.39      160.30     29.92 o 
   4 -11   8       59.76       45.85     17.70 o 
   5 -11   8       34.21       53.27     19.16 o 
   6 -11   8       17.38       49.56     17.81 o 
  -8 -10   8       68.28      102.08     30.78 o 
  -7 -10   8       89.17      119.78     30.51 o 
  -6 -10   8      167.17      165.68     31.69 o 
  -5 -10   8      318.83      332.65     38.31 o 
  -4 -10   8      241.16      254.52     21.25 o 
  -3 -10   8      498.17      438.02     34.99 o 
  -2 -10   8      141.14      131.31     12.67 o 
  -1 -10   8      345.94      378.14     19.63 o 
   0 -10   8      355.84      404.70     42.54 o 
   1 -10   8     1504.22     1467.19     73.77 o 
   2 -10   8       39.95       34.44     17.43 o 
   3 -10   8        1.02       -1.61      8.56 o 
   4 -10   8      314.50      246.93     38.31 o 
   5 -10   8       20.25       39.34     16.84 o 
   6 -10   8        0.51       24.75     15.34 o 
  -8  -9   8        5.82       19.91     20.56 o 
  -7  -9   8      172.01      187.58     34.92 o 
  -6  -9   8      347.70      321.08     40.47 o 
  -5  -9   8       54.89       77.01     14.01 o 
  -4  -9   8      181.51      205.13     18.92 o 
  -3  -9   8       69.05       52.29     11.78 o 
  -2  -9   8      668.04      669.53     22.69 o 
  -1  -9   8       50.30       50.54      8.28 o 
   0  -9   8      834.24      748.22    101.65 o 
   1  -9   8      609.01      528.10     27.96 o 
   2  -9   8       19.90       34.82     15.87 o 
   3  -9   8      193.81      187.85     30.78 o 
   4  -9   8       56.34       58.65     18.35 o 
   5  -9   8      105.83      153.63     30.78 o 
   6  -9   8       32.36       42.56     17.97 o 
   7  -9   8        3.11       49.83     19.48 o 
  -9  -8   8        5.19       47.62     22.33 o 
  -8  -8   8      161.41      214.38     37.08 o 
  -7  -8   8      222.86      222.50     36.75 o 
  -6  -8   8       83.37       66.06     13.97 o 
  -5  -8   8       92.40      118.57     27.50 o 
  -4  -8   8      126.48      104.83     14.10 o 
  -3  -8   8      347.28      364.84     15.97 o 
  -2  -8   8       54.60       63.92      8.28 o 
  -1  -8   8        1.21        7.53      6.86 o 
   0  -8   8        0.56       -0.15      7.96 o 
   1  -8   8      542.35      430.31     25.40 o 
   2  -8   8       29.63       32.18     15.28 o 
   3  -8   8        8.91       37.40     13.13 o 
   4  -8   8      314.41      273.95     36.97 o 
   5  -8   8       25.21       27.17     16.73 o 
   6  -8   8      112.30      100.68     23.30 o 
   7  -8   8        0.13       35.35     16.47 o 
  -9  -7   8       64.91       82.81     26.26 o 
  -8  -7   8       38.88       59.03     21.47 o 
  -7  -7   8       22.24       38.91     11.98 o 
  -6  -7   8      307.12      263.05     49.67 o 
  -5  -7   8        7.59       15.25      8.12 o 
  -4  -7   8      448.14      420.15     25.63 o 
  -3  -7   8       20.41       26.66      9.40 o 
  -2  -7   8      569.53      635.47     20.47 o 
  -1  -7   8       42.79       33.08      6.35 o 
   0  -7   8      269.39      225.13     22.87 o 
   1  -7   8      191.13      206.98     15.76 o 
   2  -7   8      411.06      440.50     28.46 o 
   3  -7   8      269.50      227.18     22.36 o 
   4  -7   8      181.28      202.76     26.88 o 
   5  -7   8      441.74      371.75     31.82 o 
   6  -7   8       95.62       91.17     18.70 o 
   7  -7   8       19.73       70.23     18.62 o 
  -9  -6   8       46.86       89.97     26.85 o 
  -8  -6   8      148.92      154.17     21.00 o 
  -7  -6   8      291.73      226.49     23.51 o 
  -6  -6   8      366.80      375.56     43.56 o 
  -5  -6   8     1090.92     1031.77     38.11 o 
  -4  -6   8        6.13       11.68      4.39 o 
  -3  -6   8      287.88      294.88     13.51 o 
  -2  -6   8       10.57       11.73      4.62 o 
  -1  -6   8     3121.95     3131.88     58.27 o 
   0  -6   8     2002.15     2071.97     46.78 o 
   1  -6   8      217.67      249.61     16.47 o 
   2  -6   8     1988.90     1845.83     46.66 o 
   3  -6   8        3.02        5.79      5.97 o 
   4  -6   8      295.58      259.21     25.48 o 
   5  -6   8       75.00       89.32     16.81 o 
   6  -6   8      165.06      193.50     44.61 o 
   7  -6   8       33.93       72.25     21.87 o 
 -10  -5   8        0.54       -0.38     17.00 o 
  -9  -5   8       32.32       54.41     13.69 o 
  -8  -5   8       84.20       82.91     29.30 o 
  -7  -5   8       24.28       34.34     10.90 o 
  -6  -5   8       48.62       55.15     12.13 o 
  -5  -5   8       17.22       31.51      8.04 o 
  -4  -5   8      406.87      409.82     14.55 o 
  -3  -5   8        6.40       13.43      4.86 o 
  -2  -5   8       95.51       90.65      8.36 o 
  -1  -5   8     1592.32     1621.78     30.40 o 
   0  -5   8      151.21      170.44     12.92 o 
   1  -5   8      956.40      814.27     39.80 o 
   2  -5   8       54.21       33.36     12.86 o 
   4  -5   8      115.97      126.78     18.00 o 
   5  -5   8      181.15      197.99     24.29 o 
   6  -5   8      159.07      205.67     27.16 o 
   7  -5   8       15.49       40.88     16.85 o 
 -10  -4   8       20.53       34.51     14.05 o 
  -9  -4   8       68.33       50.61     13.72 o 
  -8  -4   8       60.45       76.03     22.06 o 
  -7  -4   8      243.04      153.47     27.28 o 
  -6  -4   8        7.99       15.55     11.73 o 
  -5  -4   8      161.52      124.30     22.87 o 
  -4  -4   8      668.66      675.26     19.31 o 
  -3  -4   8      156.84      116.59      8.87 o 
  -2  -4   8      196.29      218.23      9.25 o 
  -1  -4   8      641.72      688.90     17.75 o 
   0  -4   8      361.16      312.00     20.22 o 
   1  -4   8      736.12      682.70     28.65 o 
   2  -4   8     2033.79     1813.89     62.02 o 
   3  -4   8       32.34       34.92     16.47 o 
   4  -4   8       84.39       74.47     21.85 o 
   5  -4   8       62.90       49.72     23.08 o 
   7  -4   8       81.27      186.03     84.00 o 
 -10  -3   8        0.14       25.08     18.67 o 
  -9  -3   8       49.17       39.50     19.32 o 
  -8  -3   8        9.08       12.81     11.84 o 
  -7  -3   8        0.23       10.01     12.59 o 
  -6  -3   8      196.47      181.12     27.66 o 
  -5  -3   8       89.58      118.27     22.98 o 
  -4  -3   8      550.20      530.74     19.27 o 
  -3  -3   8       11.11       23.69      3.89 o 
  -2  -3   8       66.44       97.48      7.49 o 
  -1  -3   8     1548.00     1532.61     30.40 o 
   0  -3   8      239.52      229.69     24.03 o 
   1  -3   8     3525.39     3637.24     86.52 o 
   2  -3   8      149.69      145.96     16.30 o 
   3  -3   8      357.50      308.17     35.68 o 
   4  -3   8       80.89      115.75     24.81 o 
   5  -3   8      254.68      271.36     40.57 o 
   6  -3   8      119.43       96.75     28.04 o 
   7  -3   8      231.78      261.84     42.83 o 
 -10  -2   8       22.60       54.35     22.39 o 
  -9  -2   8       53.63       61.29     20.07 o 
  -8  -2   8       45.17       56.07     18.35 o 
  -7  -2   8      659.96      597.78     43.53 o 
  -6  -2   8        3.05       13.13     11.30 o 
  -5  -2   8      411.51      380.28     36.11 o 
  -4  -2   8      742.67      735.69     43.91 o 
  -3  -2   8      677.40      618.37     22.60 o 
  -2  -2   8       12.13       15.20      5.65 o 
  -1  -2   8       53.63       85.57      5.39 o 
   0  -2   8     2391.78     2356.03     91.02 o 
   1  -2   8        8.32       19.41      6.89 o 
   2  -2   8      604.76      496.76     42.54 o 
   3  -2   8      502.48      557.04     41.65 o 
   4  -2   8      274.80      289.88     37.45 o 
   5  -2   8      913.87      769.97     54.56 o 
   6  -2   8        1.14       16.73     19.05 o 
   7  -2   8        7.04       28.14     23.08 o 
 -10  -1   8        3.17       26.37     18.13 o 
  -9  -1   8        3.62       20.07     16.68 o 
  -8  -1   8       10.23        5.38     10.22 o 
  -7  -1   8      174.01      158.74     27.71 o 
  -6  -1   8      100.80       95.24     21.69 o 
  -5  -1   8       21.89       51.87     15.17 o 
  -4  -1   8     3058.02     2942.74     66.70 o 
  -3  -1   8      283.11      311.04     23.27 o 
  -2  -1   8       14.50       14.14      5.91 o 
  -1  -1   8      483.19      407.50     19.75 o 
   0  -1   8        8.25       17.28      6.58 o 
   1  -1   8     1152.42      930.29     33.70 o 
   2  -1   8        0.64       -4.43      4.43 o 
   3  -1   8      303.51      284.33     34.38 o 
   4  -1   8        2.93        4.47     13.40 o 
   5  -1   8      179.80      188.34     33.69 o 
   6  -1   8        8.86       10.22     17.65 o 
   7  -1   8       39.05       61.99     24.48 o 
 -10   0   8      132.97      123.98     28.52 o 
  -9   0   8      135.69      133.83     28.73 o 
  -8   0   8       76.80       68.77     20.61 o 
  -7   0   8      280.06      239.02     33.69 o 
  -6   0   8      136.84      112.09     23.25 o 
  -5   0   8      252.19      224.71     28.95 o 
  -4   0   8       76.14      109.64     10.50 o 
  -3   0   8      147.96      149.49     23.62 o 
  -2   0   8      392.58      389.81     39.71 o 
  -1   0   8      110.92      137.04     13.77 o 
   0   0   8      799.26      706.67     29.17 o 
   1   0   8       30.33       36.83      8.79 o 
   2   0   8     1126.44     1235.80     54.99 o 
   3   0   8      153.57      166.22     28.14 o 
   4   0   8      209.52      197.70     31.37 o 
   5   0   8       35.24        5.81     16.68 o 
   6   0   8      184.81      142.97     30.89 o 
   7   0   8       25.88       39.82     22.06 o 
 -10   1   8       25.82       71.08     22.98 o 
  -9   1   8       80.50      113.54     25.34 o 
  -8   1   8      120.00       96.10     24.38 o 
  -7   1   8       22.08       32.23     14.10 o 
  -6   1   8       27.34       33.58     13.99 o 
  -5   1   8        0.64       -1.56      8.39 o 
  -4   1   8       91.44       84.54     10.41 o 
  -3   1   8      880.07      886.84     41.73 o 
  -2   1   8      747.48      808.43     36.73 o 
  -1   1   8      251.13      260.08     17.88 o 
   0   1   8     2001.43     1969.19     53.52 o 
   1   1   8     2404.60     2335.71    102.35 o 
   2   1   8       19.19       17.24      7.10 o 
   3   1   8      540.48      519.81     48.11 o 
   4   1   8        4.27        4.90     16.41 o 
   5   1   8       54.15       62.37     21.63 o 
   6   1   8       84.45      130.01     30.99 o 
   7   1   8       11.30       48.75     26.74 o 
 -10   2   8       18.41       22.33     20.23 o 
  -9   2   8       64.38       44.77     20.07 o 
  -8   2   8       24.68       49.18     18.40 o 
  -7   2   8       26.31       14.69     12.38 o 
  -6   2   8      197.11      170.95     29.27 o 
  -5   2   8        4.29       31.64     13.08 o 
  -4   2   8      465.87      452.98     21.00 o 
  -3   2   8        7.05        9.01      5.91 o 
  -2   2   8      349.94      338.63     47.43 o 
  -1   2   8        4.07        3.71      7.64 o 
   0   2   8     2305.93     2278.50     59.96 o 
   1   2   8      160.63      210.10     17.35 o 
   2   2   8      841.28      816.78     40.52 o 
   3   2   8      241.43      225.73     35.35 o 
   4   2   8       91.36       71.62     24.38 o 
   5   2   8       92.79       87.12     25.88 o 
   6   2   8        0.13      -10.98     15.01 o 
 -10   3   8       39.06       69.04     22.76 o 
  -9   3   8       18.64       19.37     17.70 o 
  -8   3   8       24.02       26.47     15.28 o 
  -7   3   8        6.09       -2.10     12.86 o 
  -6   3   8      179.44      186.45     30.46 o 
  -5   3   8      230.78      199.96     29.22 o 
  -4   3   8        8.93        6.79      7.48 o 
  -3   3   8      315.32      317.68     21.87 o 
  -2   3   8      147.54      173.14     16.13 o 
  -1   3   8      105.80       84.03     11.87 o 
   0   3   8      215.42      188.26     36.91 o 
   1   3   8      394.21      380.30     20.82 o 
   2   3   8       54.65       75.76     19.75 o 
   3   3   8      128.51      117.63     26.58 o 
   4   3   8        2.12       17.92     17.38 o 
   5   3   8        0.05       30.73     18.40 o 
   6   3   8       26.49       17.70     21.42 o 
  -9   4   8       73.90       71.30     22.65 o 
  -8   4   8      136.88       78.78     23.25 o 
  -7   4   8      120.56      104.23     26.69 o 
  -6   4   8       28.17       52.30     20.72 o 
  -5   4   8      340.41      357.84     37.99 o 
  -4   4   8      435.27      391.37     22.52 o 
  -3   4   8        6.08        3.80      6.00 o 
  -2   4   8     1380.36     1377.90     43.35 o 
  -1   4   8        8.10        2.74      6.04 o 
   0   4   8      395.21      410.87     21.90 o 
   1   4   8      416.68      385.50     39.44 o 
   2   4   8       94.58      106.11     25.61 o 
   3   4   8       80.44       76.25     23.68 o 
   4   4   8       72.19       71.68     24.48 o 
   5   4   8       14.32       51.87     24.32 o 
   6   4   8       17.19       30.08     22.44 o 
  -9   5   8        0.59        4.52     17.97 o 
  -8   5   8       20.02       40.36     19.91 o 
  -7   5   8       32.77       48.32     21.74 o 
  -6   5   8      105.54       96.27     24.70 o 
  -5   5   8      138.69       93.09     21.79 o 
  -4   5   8      191.89      172.78     33.93 o 
  -3   5   8      122.58      145.47     16.01 o 
  -2   5   8       68.60       68.27     11.43 o 
  -1   5   8      563.83      470.87     22.90 o 
   0   5   8       85.25       68.39     18.40 o 
   1   5   8        2.42        3.34      8.66 o 
   2   5   8       47.99       64.20     22.98 o 
   3   5   8       47.13       88.46     26.26 o 
   4   5   8       51.58       92.18     27.71 o 
   5   5   8        8.88       37.77     24.05 o 
  -9   6   8       61.43       53.70     27.07 o 
  -8   6   8        1.75        7.00     19.26 o 
  -7   6   8       33.72       35.46     19.21 o 
  -6   6   8       13.99        6.89     15.34 o 
  -5   6   8        9.38        6.35     13.72 o 
  -4   6   8       17.70       26.56      9.13 o 
  -3   6   8       28.99       20.04      9.69 o 
  -2   6   8      351.27      371.40     45.20 o 
  -1   6   8        5.64       28.25     12.86 o 
   0   6   8       32.15       41.06     13.94 o 
   1   6   8      658.09      553.98     44.61 o 
   2   6   8       92.06       95.24     27.55 o 
   3   6   8      269.09      314.57     44.99 o 
   4   6   8       66.90       36.75     21.20 o 
   5   6   8       40.33       77.76     27.60 o 
  -9   7   8        6.09        6.83     23.89 o 
  -8   7   8      140.02      118.49     32.56 o 
  -7   7   8        8.73       29.54     19.43 o 
  -6   7   8       34.28       66.72     22.33 o 
  -5   7   8       92.18       80.10     14.25 o 
  -4   7   8        0.10        6.37     11.03 o 
  -3   7   8       17.95       14.27     11.84 o 
  -2   7   8       43.70       33.15     13.34 o 
  -1   7   8      147.47      137.43     27.87 o 
   0   7   8       19.72       53.11     16.41 o 
   1   7   8      277.77      338.04     43.69 o 
   2   7   8      273.67      250.11     39.82 o 
   3   7   8        3.62       45.09     20.29 o 
   4   7   8       69.77       85.13     28.04 o 
  -8   8   8        0.56       33.79     22.44 o 
  -7   8   8       26.94       38.64     21.85 o 
  -6   8   8       15.06       32.29     19.69 o 
  -5   8   8       15.83       19.94     10.62 o 
  -4   8   8      697.44      625.60     31.36 o 
  -3   8   8       80.89      107.14     21.09 o 
  -2   8   8      187.60      264.75     35.78 o 
  -1   8   8      143.69      159.06     28.41 o 
   0   8   8       27.69       46.87     18.83 o 
   1   8   8       76.92       80.02     21.42 o 
   2   8   8       21.18       38.80     18.62 o 
   3   8   8       35.16       14.04     18.08 o 
   4   8   8       12.22       38.80     24.32 o 
  -8   9   8       42.95       46.17     27.98 o 
  -7   9   8        9.02       51.50     22.39 o 
  -6   9   8      217.83      264.91     39.44 o 
  -5   9   8        1.17        5.27     12.08 o 
  -4   9   8       37.51       37.34     13.78 o 
  -3   9   8       14.80       41.76     16.57 o 
  -2   9   8       29.68       50.64     19.48 o 
  -1   9   8       66.06       94.97     22.33 o 
   0   9   8        7.04       20.29     14.85 o 
   1   9   8       11.84       19.21     12.86 o 
   2   9   8       79.97       71.51     28.14 o 
   3   9   8        6.02      -12.70     20.07 o 
  -7  10   8       62.50       43.10     25.08 o 
  -6  10   8        9.82       28.20     21.79 o 
  -5  10   8        0.07      -13.45     13.45 o 
  -4  10   8      225.01      213.90     33.42 o 
  -3  10   8        5.16       32.77     15.28 o 
  -2  10   8      114.51      155.94     28.90 o 
  -1  10   8       15.04       26.96     14.26 o 
   0  10   8       15.09       34.98     15.60 o 
   1  10   8       19.17       47.25     18.40 o 
   2  10   8        8.91      -10.49     20.34 o 
  -5  11   8        9.03       30.78     18.30 o 
  -4  11   8       10.45       31.21     13.24 o 
  -3  11   8       14.72       32.39     16.25 o 
  -2  11   8       82.88      116.39     23.89 o 
  -1  11   8       41.62       66.03     20.50 o 
   0  11   8       34.63       39.01     18.78 o 
   1  11   8        4.94       64.63     19.37 o 
  -4  12   8        9.69       63.07     17.11 o 
  -3  12   8        0.02       64.14     19.43 o 
  -2  12   8       66.58       73.83     21.47 o 
  -1  12   8       31.41       53.00     19.21 o 
  -1 -17   9       15.12       50.74     23.78 o 
   0 -17   9       42.07       10.01     21.47 o 
  -3 -16   9      423.45      470.09     37.24 o 
  -2 -16   9       24.43       64.73     22.82 o 
  -1 -16   9       37.82       78.02     26.26 o 
   0 -16   9        6.05       36.91     21.52 o 
   1 -16   9       82.10       91.75     28.57 o 
   2 -16   9       38.25       37.40     24.81 o 
  -5 -15   9        3.61       31.53     22.44 o 
  -4 -15   9      127.32      139.10     32.88 o 
  -3 -15   9      121.83      123.67     22.39 o 
  -2 -15   9       19.93       37.19     17.57 o 
  -1 -15   9       59.25       50.37     23.03 o 
   0 -15   9       57.25       88.36     26.26 o 
   1 -15   9       51.76       53.59     23.19 o 
   2 -15   9        0.25       35.03     20.61 o 
   3 -15   9       10.72       35.25     23.30 o 
  -6 -14   9       79.49      146.42     34.87 o 
  -5 -14   9       49.47       51.66     22.55 o 
  -4 -14   9       19.79       29.81     22.17 o 
  -3 -14   9       52.18       79.13     18.11 o 
  -2 -14   9      228.05      209.40     24.73 o 
  -1 -14   9      122.39      116.34     27.77 o 
   0 -14   9        0.06       -6.62     12.70 o 
   1 -14   9        5.52       20.12     15.93 o 
   2 -14   9        8.88       56.82     21.36 o 
   3 -14   9       80.12       59.89     21.85 o 
   4 -14   9       31.04        8.07     15.34 o 
  -6 -13   9       18.82       -1.51     18.56 o 
  -5 -13   9      121.72       84.80     24.97 o 
  -4 -13   9      281.38      261.03     37.88 o 
  -3 -13   9      148.50      209.52     23.45 o 
  -2 -13   9      274.31      281.00     20.91 o 
  -1 -13   9       18.40        2.50      8.55 o 
   0 -13   9      534.40      481.12     46.33 o 
   1 -13   9        0.59        4.68     16.20 o 
   2 -13   9       21.62       13.99     16.73 o 
   3 -13   9      276.32      264.80     43.86 o 
   4 -13   9       49.52       76.84     23.35 o 
   5 -13   9       44.36       85.99     23.19 o 
  -7 -12   9        0.13       25.13     20.34 o 
  -6 -12   9       66.84       56.23     22.82 o 
  -5 -12   9      241.87      185.54     33.15 o 
  -4 -12   9      263.89      259.42     35.35 o 
  -3 -12   9       99.59      108.84     13.36 o 
  -2 -12   9      631.96      611.03     32.78 o 
  -1 -12   9      246.82      248.91     23.13 o 
   0 -12   9      201.15      161.19     20.03 o 
   1 -12   9       23.63        0.32     15.17 o 
   2 -12   9      148.24      144.75     32.45 o 
   3 -12   9       34.46       22.17     19.75 o 
   4 -12   9       91.95      108.10     25.94 o 
   5 -12   9       12.46       34.60     18.99 o 
  -8 -11   9       27.50       80.45     31.37 o 
  -7 -11   9       39.54       64.30     25.88 o 
  -6 -11   9       68.97      114.78     26.31 o 
  -5 -11   9        3.91        6.62     13.34 o 
  -4 -11   9       67.67       64.14     13.56 o 
  -3 -11   9       54.93       74.84     11.46 o 
  -2 -11   9     1182.48      945.34     41.49 o 
  -1 -11   9        3.73       32.31      7.91 o 
   0 -11   9      504.19      477.15     66.19 o 
   1 -11   9      179.61      195.28     33.09 o 
   2 -11   9      122.96      105.41     27.98 o 
   3 -11   9      246.17      280.40     42.08 o 
   4 -11   9        5.64       27.39     14.26 o 
   5 -11   9       23.14       37.94     15.71 o 
   6 -11   9        2.39       26.74     16.63 o 
  -8 -10   9       61.82       82.11     28.57 o 
  -7 -10   9       48.30       34.06     21.85 o 
  -6 -10   9       20.32       45.52     20.61 o 
  -5 -10   9      199.39      212.18     21.44 o 
  -4 -10   9        4.97       15.79      8.61 o 
  -3 -10   9      470.78      423.39     21.89 o 
  -2 -10   9      196.10      214.71     15.78 o 
  -1 -10   9      177.37      212.23     15.67 o 
   0 -10   9       56.38       68.07     13.28 o 
   1 -10   9      205.89      210.24     22.81 o 
   2 -10   9        3.97       -3.28     14.10 o 
   3 -10   9       57.05       73.50     22.49 o 
   4 -10   9      492.03      455.02     50.58 o 
   5 -10   9       61.25       92.28     24.16 o 
   6 -10   9       14.96       45.74     18.19 o 
  -8  -9   9       81.69       71.35     27.39 o 
  -7  -9   9      112.97      114.02     27.39 o 
  -6  -9   9      281.86      302.31     26.25 o 
  -5  -9   9       10.68       21.00     10.20 o 
  -4  -9   9      426.48      403.75     31.13 o 
  -3  -9   9      109.31       97.28     14.89 o 
  -2  -9   9      541.84      440.01     26.74 o 
  -1  -9   9      244.45      247.53     16.63 o 
   0  -9   9      373.86      371.65     26.34 o 
   1  -9   9       17.35       25.55     11.97 o 
   2  -9   9      119.90      117.14     27.01 o 
   3  -9   9      336.90      284.76     39.55 o 
   4  -9   9      646.97      586.80     48.27 o 
   5  -9   9       22.86       42.51     17.49 o 
   6  -9   9       10.83       29.22     13.83 o 
  -9  -8   9        0.07       31.91     21.04 o 
  -8  -8   9        1.71        9.36     16.52 o 
  -7  -8   9       68.34       88.29     16.30 o 
  -6  -8   9       12.69       26.28     11.11 o 
  -5  -8   9      159.79      177.21     19.57 o 
  -4  -8   9       27.87       22.56      8.61 o 
  -3  -8   9      478.52      451.35     17.88 o 
  -2  -8   9      339.90      321.80     15.71 o 
  -1  -8   9      245.23      221.81     31.51 o 
   0  -8   9      425.02      364.82     42.27 o 
   1  -8   9      350.85      421.88     28.78 o 
   2  -8   9       15.19       12.97     13.51 o 
   3  -8   9      257.89      329.06     37.18 o 
   4  -8   9       22.50       39.69     13.29 o 
   5  -8   9       26.03       40.01     13.33 o 
   6  -8   9       33.01       56.93     20.77 o 
  -9  -7   9       37.38       53.43     23.08 o 
  -8  -7   9       45.57       62.52     15.63 o 
  -7  -7   9       72.37       89.91     17.25 o 
  -6  -7   9      504.06      546.56     29.77 o 
  -5  -7   9       37.62       51.29     11.74 o 
  -4  -7   9      264.26      265.11     20.42 o 
  -3  -7   9       51.04       66.45      9.16 o 
  -2  -7   9      214.70      188.87     12.65 o 
  -1  -7   9      561.21      511.72     19.05 o 
   0  -7   9       93.98      117.48     12.23 o 
   1  -7   9      689.79      562.62     23.78 o 
   2  -7   9      413.96      394.01     23.16 o 
   3  -7   9     1017.21     1011.91     65.84 o 
   4  -7   9      368.82      336.60     45.39 o 
   5  -7   9      183.58      186.53     24.19 o 
   6  -7   9       48.01       56.69     15.34 o 
  -9  -6   9        3.66       15.34     17.81 o 
  -8  -6   9        1.08        5.17      8.70 o 
  -7  -6   9      494.16      606.75     33.82 o 
  -6  -6   9       84.37       69.22     13.45 o 
  -5  -6   9      233.90      256.15     21.25 o 
  -4  -6   9      382.24      385.94     32.85 o 
  -3  -6   9      103.73       97.76      9.33 o 
  -2  -6   9     2196.20     2175.40     45.05 o 
  -1  -6   9       31.28       38.46      8.04 o 
   0  -6   9       50.65       37.41      7.74 o 
   1  -6   9      128.02      126.41     21.34 o 
   2  -6   9      918.45      951.19     83.99 o 
   3  -6   9       44.50       54.07     12.13 o 
   4  -6   9      336.62      254.30     36.29 o 
   5  -6   9      104.87       83.65     16.63 o 
   6  -6   9      103.56      184.41     26.78 o 
   7  -6   9       98.04      127.60     24.85 o 
  -9  -5   9       13.40        9.55     13.96 o 
  -8  -5   9       11.16       19.54     10.34 o 
  -7  -5   9       33.14       40.92     11.46 o 
  -6  -5   9      108.64      115.08     17.19 o 
  -5  -5   9      143.66      121.49     15.40 o 
  -4  -5   9      277.10      258.21     19.14 o 
  -3  -5   9       64.15       80.87      8.31 o 
  -2  -5   9     2086.50     2177.35     38.39 o 
  -1  -5   9      108.72      109.12     10.85 o 
   0  -5   9       55.59       49.65      7.75 o 
   1  -5   9     2559.41     2142.02     61.77 o 
   2  -5   9       85.38      117.76     16.39 o 
   3  -5   9      274.15      303.76     39.28 o 
   5  -5   9      151.88      159.84     41.00 o 
   6  -5   9      351.12      473.09     44.57 o 
   7  -5   9       68.48      151.75     27.88 o 
 -10  -4   9       61.40       60.42     15.46 o 
  -9  -4   9       18.90       20.81     11.12 o 
  -8  -4   9        2.77       31.75     15.39 o 
  -7  -4   9       90.86       90.40     22.71 o 
  -6  -4   9       20.01       35.68     14.47 o 
  -5  -4   9      164.62      160.19     27.87 o 
  -4  -4   9      363.98      349.47     29.76 o 
  -3  -4   9       85.73      108.97      7.84 o 
  -2  -4   9      876.05      861.90     47.33 o 
  -1  -4   9      747.05      690.23     32.74 o 
   0  -4   9      813.49      757.56     30.57 o 
   1  -4   9        2.15        8.67      6.31 o 
   2  -4   9      396.19      413.83     44.74 o 
   3  -4   9        0.51        6.46     14.15 o 
   4  -4   9       85.15       87.23     25.78 o 
   5  -4   9      467.92      471.00     52.14 o 
   6  -4   9       34.97       70.76     22.87 o 
   7  -4   9        0.36       65.58     25.24 o 
 -10  -3   9       50.01      110.69     27.71 o 
  -9  -3   9      142.14       96.59     24.48 o 
  -8  -3   9      109.05      124.57     27.34 o 
  -7  -3   9        3.10        4.20     10.33 o 
  -6  -3   9      368.89      362.79     39.12 o 
  -5  -3   9      144.08      207.60     30.19 o 
  -4  -3   9      426.15      477.46     35.51 o 
  -3  -3   9      736.44      814.42     28.75 o 
  -2  -3   9       48.51       57.32      5.98 o 
  -1  -3   9      149.41      121.09     13.85 o 
   0  -3   9        6.75        8.72      6.05 o 
   1  -3   9      684.70      584.35     37.67 o 
   2  -3   9      435.03      454.13     26.41 o 
   3  -3   9      637.70      534.01     42.40 o 
   4  -3   9      150.44      180.64     33.25 o 
   5  -3   9       13.41       32.18     18.40 o 
   6  -3   9       27.30        9.79     19.69 o 
   7  -3   9       49.84       34.44     25.13 o 
 -10  -2   9        1.52       28.68     17.70 o 
  -9  -2   9        0.89       22.39     17.06 o 
  -8  -2   9       53.94       54.72     20.88 o 
  -7  -2   9       79.25       66.62     18.56 o 
  -6  -2   9      109.11      180.86     29.54 o 
  -5  -2   9      453.56      466.32     37.24 o 
  -4  -2   9      610.62      527.55     38.31 o 
  -3  -2   9      272.00      254.45     15.97 o 
  -2  -2   9     1292.77     1197.13     47.60 o 
  -1  -2   9      419.44      411.75     20.93 o 
   0  -2   9      564.57      471.52     23.02 o 
   1  -2   9      297.72      322.07     23.24 o 
   2  -2   9      181.01      167.68     18.02 o 
   3  -2   9       29.65       71.30     21.09 o 
   4  -2   9        1.01        5.11     13.29 o 
   5  -2   9      282.30      300.58     42.83 o 
   6  -2   9       33.20       53.43     23.46 o 
 -10  -1   9       34.22       78.19     23.73 o 
  -9  -1   9       51.72       96.64     24.00 o 
  -8  -1   9       63.12       50.85     19.69 o 
  -7  -1   9        0.04        5.54     10.55 o 
  -6  -1   9      201.97      194.90     30.30 o 
  -5  -1   9       81.31       90.83     21.20 o 
  -4  -1   9      259.40      258.67     31.37 o 
  -3  -1   9      423.09      415.60     19.89 o 
  -2  -1   9      561.66      519.02     22.96 o 
  -1  -1   9      220.46      214.56     21.47 o 
   0  -1   9      213.69      260.70     19.72 o 
   1  -1   9      461.68      430.40     22.76 o 
   2  -1   9     1041.35     1006.57     38.06 o 
   3  -1   9     1894.00     1717.13     82.38 o 
   4  -1   9      438.24      467.23     47.84 o 
   5  -1   9       12.16       19.53     16.30 o 
   6  -1   9       78.16       71.41     25.40 o 
 -10   0   9       11.46       25.67     16.57 o 
  -9   0   9      161.36      184.57     33.36 o 
  -8   0   9       39.75       68.07     21.20 o 
  -7   0   9      173.16      144.37     28.95 o 
  -6   0   9       76.80       83.41     19.43 o 
  -5   0   9      499.38      455.72     41.54 o 
  -4   0   9       61.79       75.46     22.98 o 
  -3   0   9      188.09      190.34     15.81 o 
  -2   0   9      310.50      323.92     42.40 o 
  -1   0   9      145.91      123.30     19.78 o 
   0   0   9        4.34        5.88      5.17 o 
   1   0   9       31.75       43.13      9.09 o 
   2   0   9      302.63      329.52     23.31 o 
   3   0   9      513.87      462.93     45.58 o 
   4   0   9       85.36      100.25     25.56 o 
   5   0   9       10.25       -2.21     15.12 o 
   6   0   9        1.46       15.07     22.76 o 
 -10   1   9        4.33       19.96     16.14 o 
  -9   1   9       15.04       19.48     13.45 o 
  -8   1   9       67.22       53.54     19.10 o 
  -7   1   9        1.97        2.74     10.60 o 
  -6   1   9        3.46        7.05     11.41 o 
  -5   1   9       11.71       19.75     14.15 o 
  -4   1   9       11.83       22.85     11.14 o 
  -3   1   9     1699.15     1590.20     46.50 o 
  -2   1   9       23.99       23.12      7.29 o 
  -1   1   9      807.15      752.60     29.66 o 
   0   1   9       61.23       81.36     12.27 o 
   1   1   9       11.93       29.78      7.80 o 
   2   1   9      791.26      683.87     38.85 o 
   3   1   9      379.30      390.88     43.69 o 
   4   1   9        1.22       13.99     18.73 o 
   5   1   9       20.13       37.29     19.21 o 
   6   1   9       56.76       76.46     28.57 o 
 -10   2   9       12.15       37.56     19.05 o 
  -9   2   9       41.54       60.00     20.45 o 
  -8   2   9        4.78        2.42     14.58 o 
  -7   2   9      236.48      182.85     32.23 o 
  -6   2   9      178.80      124.84     26.74 o 
  -5   2   9       19.65        8.29     11.73 o 
  -4   2   9       23.78       35.80      8.97 o 
  -3   2   9       68.03      105.43     13.45 o 
  -2   2   9      626.06      605.74     26.50 o 
  -1   2   9       13.65       16.62      7.19 o 
   0   2   9      547.20      490.70     48.51 o 
   1   2   9      165.58      176.28     17.14 o 
   2   2   9        0.39       13.61      9.31 o 
   3   2   9      375.38      375.92     46.22 o 
   4   2   9       10.81       -6.73     15.87 o 
   5   2   9      108.94      112.41     29.17 o 
   6   2   9        2.46       34.22     23.41 o 
  -9   3   9        8.70       22.92     14.96 o 
  -8   3   9       32.63       68.07     23.35 o 
  -7   3   9       13.95       36.54     19.43 o 
  -6   3   9      495.53      496.78     46.33 o 
  -5   3   9       29.78       48.48     16.79 o 
  -4   3   9       24.99       41.03      9.09 o 
  -3   3   9     1452.46     1315.55     47.11 o 
  -2   3   9      168.47      192.27     17.96 o 
  -1   3   9      837.41      713.03     29.25 o 
   0   3   9       39.24       42.72      9.09 o 
   1   3   9       93.70       65.43     17.38 o 
   2   3   9      342.54      321.78     40.30 o 
   3   3   9       67.38       88.68     24.81 o 
   4   3   9      407.53      425.05     52.36 o 
   5   3   9        8.88        4.95     18.35 o 
  -9   4   9        0.32       30.99     21.15 o 
  -8   4   9       10.77       12.75     15.39 o 
  -7   4   9       63.74       50.15     21.25 o 
  -6   4   9       64.81       79.32     22.92 o 
  -5   4   9        1.57        1.13     11.52 o 
  -4   4   9       12.58        7.48      7.81 o 
  -3   4   9        0.07       12.87      9.69 o 
  -2   4   9      169.21      179.86     17.74 o 
  -1   4   9        0.13        5.41      6.54 o 
   0   4   9      308.09      306.39     36.11 o 
   1   4   9        0.45       -9.09      9.09 o 
   2   4   9       45.13       76.84     19.21 o 
   3   4   9      388.96      331.95     45.58 o 
   4   4   9       16.92       49.45     22.39 o 
   5   4   9       49.20       54.08     26.69 o 
  -9   5   9       23.38       12.91     24.59 o 
  -8   5   9       19.78       51.93     22.12 o 
  -7   5   9       42.49       20.18     18.73 o 
  -6   5   9      109.18       76.14     23.62 o 
  -5   5   9        3.83       11.78     12.97 o 
  -4   5   9      324.83      348.39     26.80 o 
  -3   5   9      159.29      150.57     17.58 o 
  -2   5   9       92.18      112.56     14.78 o 
  -1   5   9      204.21      206.31     29.97 o 
   0   5   9       53.54       60.48     17.70 o 
   1   5   9       47.26       35.14     16.09 o 
   2   5   9       35.97       44.72     19.10 o 
   3   5   9        1.65       25.40     18.62 o 
   4   5   9      198.14      175.64     37.40 o 
   5   5   9        2.85       28.84     23.78 o 
  -9   6   9        8.71       17.60     25.08 o 
  -8   6   9       17.14       43.69     24.43 o 
  -7   6   9      147.19       97.23     25.18 o 
  -6   6   9       25.62       32.82     17.81 o 
  -5   6   9      472.79      430.32     43.69 o 
  -4   6   9        3.13       13.60      9.04 o 
  -3   6   9        9.19       14.06      8.87 o 
  -2   6   9      412.75      402.92     26.54 o 
  -1   6   9        7.25       17.43     10.92 o 
   0   6   9        0.31       20.93     12.16 o 
   1   6   9      282.58      258.88     37.83 o 
   2   6   9       84.32       83.24     24.91 o 
   3   6   9      118.73      142.65     32.02 o 
   4   6   9        3.50       31.91     25.40 o 
  -8   7   9       12.01        4.47     21.79 o 
  -7   7   9      155.79       91.10     24.97 o 
  -6   7   9       20.42       14.96     16.90 o 
  -5   7   9      219.58      204.32     34.01 o 
  -4   7   9        5.25        1.83      8.80 o 
  -3   7   9      128.53      127.92     16.85 o 
  -2   7   9       83.85       85.72     20.23 o 
  -1   7   9      132.77      155.78     28.25 o 
   0   7   9      290.20      277.01     38.69 o 
   1   7   9      225.36      275.02     41.27 o 
   2   7   9       20.98       34.22     18.13 o 
   3   7   9        4.45        4.25     19.37 o 
   4   7   9       68.36       71.14     29.92 o 
  -8   8   9       59.14       56.29     28.30 o 
  -7   8   9       18.61       57.42     23.08 o 
  -6   8   9       53.84       63.50     23.78 o 
  -5   8   9      108.84      108.48     25.72 o 
  -4   8   9       17.65       24.02     10.54 o 
  -3   8   9       30.51       16.79     13.13 o 
  -2   8   9       30.61       25.29     14.96 o 
  -1   8   9       13.53       33.69     15.55 o 
   0   8   9      149.76      233.00     37.45 o 
   1   8   9       85.55      126.83     26.80 o 
   2   8   9       15.89       30.24     22.87 o 
   3   8   9       62.82       50.15     25.83 o 
  -7   9   9        6.12       24.91     24.59 o 
  -6   9   9      161.67      159.60     33.47 o 
  -5   9   9      331.56      294.72     40.79 o 
  -4   9   9       51.44       87.60     22.65 o 
  -3   9   9        5.12       28.20     13.67 o 
  -2   9   9       15.26       20.82     15.34 o 
  -1   9   9       23.12       58.81     20.12 o 
   0   9   9       13.06       25.61     15.82 o 
   1   9   9       12.50       26.53     15.77 o 
   2   9   9       15.54       17.17     21.31 o 
  -6  10   9       52.95       24.81     22.39 o 
  -4  10   9       12.53       24.65     19.80 o 
  -3  10   9       13.38       35.51     15.50 o 
  -2  10   9       41.96       92.50     22.87 o 
  -1  10   9       99.70      123.76     25.51 o 
   0  10   9        4.88       50.69     19.75 o 
   1  10   9       19.39       26.42     16.63 o 
  -4  11   9       12.53       57.63     22.12 o 
  -3  11   9       43.75       81.90     21.15 o 
  -2  11   9       54.98       67.64     19.80 o 
  -1  11   9        0.26       27.12     17.17 o 
  -3 -16  10      256.29      270.23     45.15 o 
  -2 -16  10       71.94       85.40     26.26 o 
  -1 -16  10       74.22       87.28     27.71 o 
   0 -16  10       27.11       35.73     18.46 o 
   1 -16  10       25.12       35.57     21.31 o 
   2 -16  10       71.96       86.04     32.07 o 
  -4 -15  10       92.27       63.98     24.38 o 
  -3 -15  10       88.46       90.78     28.47 o 
  -2 -15  10        3.60       25.76     13.84 o 
  -1 -15  10       46.12       48.38     22.82 o 
   0 -15  10      227.24      198.83     35.68 o 
   1 -15  10      141.22       80.12     25.18 o 
   2 -15  10       22.10       52.90     25.08 o 
   3 -15  10       63.50       82.01     31.32 o 
  -5 -14  10       95.06       91.32     25.72 o 
  -4 -14  10       43.36       45.74     24.38 o 
  -3 -14  10       12.70       30.00     13.69 o 
  -2 -14  10        0.93       -0.90     11.67 o 
  -1 -14  10      309.43      370.21     30.46 o 
   0 -14  10      149.66      195.44     35.03 o 
   1 -14  10       26.85       32.50     18.24 o 
   2 -14  10       27.60       32.07     20.02 o 
   3 -14  10       59.42       80.02     28.20 o 
   4 -14  10       46.39       61.40     21.04 o 
  -6 -13  10       64.12       60.54     25.08 o 
  -5 -13  10      131.21      134.26     30.83 o 
  -4 -13  10        4.17       30.08     19.21 o 
  -3 -13  10       65.47       78.81     12.79 o 
  -2 -13  10       17.39       17.35      8.97 o 
  -1 -13  10      485.43      539.24     34.07 o 
   0 -13  10      171.87      126.24     29.33 o 
   1 -13  10       21.42       27.71     18.99 o 
   2 -13  10        1.15       -8.45     17.06 o 
   3 -13  10      157.48      165.36     36.05 o 
   4 -13  10       24.02       54.99     20.61 o 
  -7 -12  10       24.51       36.27     23.57 o 
  -6 -12  10       29.60       20.29     18.46 o 
  -5 -12  10      140.62      150.78     31.21 o 
  -4 -12  10      118.58      140.46     18.59 o 
  -3 -12  10       39.92       52.66     10.68 o 
  -2 -12  10       54.97       65.86     13.09 o 
  -1 -12  10      220.04      204.71     22.61 o 
   0 -12  10      422.41      465.10     45.39 o 
   1 -12  10      300.85      262.27     41.38 o 
   2 -12  10      294.10      343.09     46.55 o 
   3 -12  10        3.60       10.01     18.13 o 
   4 -12  10      142.08      155.94     32.77 o 
   5 -12  10       13.72       32.50     16.09 o 
  -7 -11  10        9.39       22.44     19.16 o 
  -6 -11  10       60.18      102.67     24.43 o 
  -5 -11  10       10.27       34.07     11.99 o 
  -4 -11  10      581.62      578.07     44.99 o 
  -3 -11  10      137.83      159.12     19.09 o 
  -2 -11  10       49.13       45.67      9.30 o 
  -1 -11  10     1925.55     1620.38     77.27 o 
   0 -11  10       76.27       79.80     15.60 o 
   1 -11  10       94.13       98.96     25.13 o 
   2 -11  10      112.41      142.54     32.12 o 
   3 -11  10       82.35       82.98     26.15 o 
   4 -11  10        1.33       25.18     14.37 o 
   5 -11  10       72.01      140.01     31.32 o 
  -8 -10  10       57.55       83.78     27.77 o 
  -7 -10  10       61.43       64.46     24.43 o 
  -6 -10  10        3.97       17.09     11.13 o 
  -5 -10  10      214.02      183.54     20.93 o 
  -4 -10  10       93.76      133.67     17.34 o 
  -3 -10  10      177.97      188.80     28.07 o 
  -2 -10  10       40.34       43.42      8.59 o 
  -1 -10  10      120.08      130.16     18.01 o 
   0 -10  10      542.18      548.32     31.63 o 
   1 -10  10      266.39      272.75     26.66 o 
   2 -10  10      114.18      152.07     32.61 o 
   3 -10  10       27.89       32.99     19.21 o 
   4 -10  10      299.12      238.38     39.12 o 
   5 -10  10       35.13       43.69     18.83 o 
  -8  -9  10       14.05       46.01     23.03 o 
  -7  -9  10       18.55       43.96     20.45 o 
  -6  -9  10      125.52      142.67     47.08 o 
  -5  -9  10        1.92       14.76      9.67 o 
  -4  -9  10      141.19      144.78     17.57 o 
  -3  -9  10       35.96       51.71      8.58 o 
  -2  -9  10       30.51       37.36      7.68 o 
  -1  -9  10      374.86      401.81     50.10 o 
   0  -9  10        0.18        4.38      7.80 o 
   1  -9  10     1022.65      886.66     42.21 o 
   2  -9  10      203.81      184.73     33.69 o 
   3  -9  10       33.11       12.16     16.84 o 
   4  -9  10      155.39      139.42     30.40 o 
   5  -9  10       78.72       88.89     22.76 o 
   6  -9  10        6.78       35.62     21.04 o 
  -9  -8  10        0.69       13.34     21.09 o 
  -8  -8  10       66.45       88.89     25.83 o 
  -7  -8  10        2.38        9.49     17.03 o 
  -6  -8  10        8.45       32.00     11.15 o 
  -5  -8  10      361.88      327.16     25.42 o 
  -4  -8  10        0.24        6.67      6.82 o 
  -3  -8  10      212.28      230.27     14.98 o 
  -2  -8  10      132.36      124.85     15.51 o 
  -1  -8  10      203.60      227.33     26.77 o 
   0  -8  10     1666.29     1385.43     87.93 o 
   1  -8  10       75.35       49.39     27.50 o 
   2  -8  10      457.76      456.71     37.24 o 
   3  -8  10      153.35      117.56     19.74 o 
   4  -8  10       88.65      105.44     25.16 o 
   5  -8  10       73.06       93.77     18.57 o 
   6  -8  10       37.85       73.21     18.21 o 
  -9  -7  10      118.91      100.89     29.65 o 
  -8  -7  10       40.36       42.29     14.48 o 
  -7  -7  10        1.91        4.12     10.02 o 
  -6  -7  10      187.76      214.85     22.21 o 
  -5  -7  10       58.91       70.27     21.90 o 
  -4  -7  10      138.75      165.36     17.08 o 
  -3  -7  10      173.52      218.55     13.96 o 
  -2  -7  10      122.78      132.87     15.53 o 
  -1  -7  10      152.63      155.99     17.39 o 
   0  -7  10      132.97      161.16     15.44 o 
   1  -7  10     2226.69     2014.91     51.57 o 
   2  -7  10       19.10       38.57     10.00 o 
   3  -7  10      575.29      568.02     37.80 o 
   4  -7  10       99.92       87.52     17.26 o 
   5  -7  10        3.27       17.25     10.41 o 
   6  -7  10       72.52      154.47     56.93 o 
  -9  -6  10       79.50       97.91     37.02 o 
  -8  -6  10      145.78      192.01     26.34 o 
  -7  -6  10       18.84       30.36     10.60 o 
  -6  -6  10       40.85       63.64     12.97 o 
  -5  -6  10      350.32      381.91     25.63 o 
  -4  -6  10        7.44       16.32     14.15 o 
  -3  -6  10       61.08       93.67     10.42 o 
  -2  -6  10      505.62      471.88     31.35 o 
  -1  -6  10        1.08       16.21      5.50 o 
   0  -6  10     1540.00     1290.06     89.09 o 
   1  -6  10      148.69      131.16     14.44 o 
   2  -6  10      747.64      637.19     32.01 o 
   3  -6  10      481.78      461.43     38.90 o 
   4  -6  10      197.55      211.29     26.30 o 
   5  -6  10      140.71      177.57     35.57 o 
   6  -6  10       48.22       97.64     20.67 o 
  -9  -5  10       61.72       67.93     15.87 o 
  -8  -5  10       18.85       35.11     16.79 o 
  -7  -5  10      168.06      209.46     23.05 o 
  -6  -5  10        0.63       23.80      9.37 o 
  -5  -5  10      622.73      567.28     27.79 o 
  -4  -5  10      287.59      305.86     19.89 o 
  -3  -5  10      300.15      299.23     11.80 o 
  -2  -5  10      340.54      328.58     16.07 o 
  -1  -5  10      870.62      848.17     32.55 o 
   0  -5  10      504.97      472.72     26.57 o 
   1  -5  10      778.13      748.96     33.82 o 
   2  -5  10       40.51       37.28     11.21 o 
   3  -5  10      219.53      304.51     40.30 o 
   4  -5  10       88.72      123.33     29.92 o 
   6  -5  10      204.21      370.22     82.41 o 
  -9  -4  10      147.83      122.31     27.98 o 
  -8  -4  10      125.61      154.17     32.45 o 
  -7  -4  10        2.47        2.64     12.59 o 
  -6  -4  10       88.48      105.41     23.30 o 
  -5  -4  10       34.55       55.21     17.17 o 
  -4  -4  10      141.13      106.09     27.95 o 
  -3  -4  10       13.94       12.48      3.79 o 
  -2  -4  10       21.49       19.14      7.53 o 
  -1  -4  10       20.94        6.68      5.99 o 
   0  -4  10     1533.08     1317.48     44.83 o 
   1  -4  10      488.18      458.07     25.88 o 
   2  -4  10      737.70      709.91     33.96 o 
   3  -4  10       54.71       47.57     17.97 o 
   4  -4  10       34.17       67.59     26.04 o 
   5  -4  10      219.27      242.31     42.13 o 
   6  -4  10       31.98       57.95     26.37 o 
 -10  -3  10       60.12       88.14     22.87 o 
  -9  -3  10       14.83       30.89     16.09 o 
  -8  -3  10      259.53      348.80     43.48 o 
  -7  -3  10       96.92      104.18     25.72 o 
  -6  -3  10      139.77      141.20     27.50 o 
  -5  -3  10      587.94      551.34     41.65 o 
  -4  -3  10      329.95      362.36     37.08 o 
  -3  -3  10       43.72       42.60      8.85 o 
  -2  -3  10      308.33      339.43     20.61 o 
  -1  -3  10     1085.36      992.00     36.00 o 
   0  -3  10      248.77      238.13     20.60 o 
   1  -3  10      215.49      200.55     20.74 o 
   2  -3  10      257.30      262.28     24.14 o 
   3  -3  10       70.39       36.00     18.83 o 
   4  -3  10       72.46       88.46     28.20 o 
   5  -3  10        2.22       21.63     16.63 o 
   6  -3  10       24.24       -8.99     19.21 o 
 -10  -2  10       19.43       43.53     20.99 o 
  -9  -2  10       71.87       47.78     18.24 o 
  -8  -2  10      107.20      117.68     27.34 o 
  -7  -2  10       38.38       60.21     18.30 o 
  -6  -2  10       27.67       17.70     12.91 o 
  -5  -2  10       30.48       20.18     13.18 o 
  -4  -2  10      658.35      539.82     41.16 o 
  -3  -2  10      403.40      362.38     23.27 o 
  -2  -2  10        3.02       17.34      7.08 o 
  -1  -2  10      124.62      140.20     15.68 o 
   0  -2  10      388.80      375.18     33.50 o 
   1  -2  10       20.66       17.22     11.43 o 
   2  -2  10     2260.79     2059.42     82.54 o 
   3  -2  10      305.79      283.15     39.39 o 
   4  -2  10       59.69       90.99     23.95 o 
   5  -2  10      100.45      123.44     30.35 o 
   6  -2  10        1.94       25.83     22.28 o 
 -10  -1  10      158.39      155.03     34.17 o 
  -9  -1  10       13.00       36.64     19.26 o 
  -8  -1  10      486.45      388.72     46.55 o 
  -7  -1  10        0.10       31.26     14.31 o 
  -6  -1  10      346.66      287.56     37.18 o 
  -5  -1  10      210.54      173.27     30.94 o 
  -4  -1  10        2.69        9.42     12.59 o 
  -3  -1  10      679.36      659.22     27.64 o 
  -2  -1  10       17.01       20.82      7.59 o 
  -1  -1  10       32.33       37.45      8.85 o 
   0  -1  10       42.08       61.69     24.00 o 
   1  -1  10      125.97      127.86     15.81 o 
   2  -1  10      911.32      792.88     34.69 o 
   3  -1  10       48.30       39.50     17.81 o 
   4  -1  10       43.23       64.68     22.12 o 
   5  -1  10       62.61       75.12     24.16 o 
   6  -1  10       38.04       63.93     27.55 o 
 -10   0  10        9.02       23.84     23.30 o 
  -9   0  10       29.11       55.91     21.85 o 
  -8   0  10       41.73       63.12     22.17 o 
  -7   0  10       95.88      109.40     25.45 o 
  -6   0  10      793.21      610.53     45.85 o 
  -5   0  10        3.67        8.45     12.86 o 
  -4   0  10     1443.23     1287.14     66.08 o 
  -3   0  10      158.37      210.58     38.04 o 
  -2   0  10      391.13      377.60     22.51 o 
  -1   0  10      208.12      205.68     19.02 o 
   0   0  10      203.31      235.66     20.50 o 
   1   0  10      386.84      389.22     25.59 o 
   2   0  10      720.73      636.46     50.66 o 
   3   0  10       15.35       -2.37     14.64 o 
   4   0  10       38.40       83.46     23.84 o 
   5   0  10       77.37       93.47     27.17 o 
   6   0  10       63.27       71.51     29.76 o 
  -9   1  10        8.53       12.54     17.65 o 
  -8   1  10       61.79       48.00     22.28 o 
  -7   1  10        0.46       -8.82     11.35 o 
  -6   1  10      162.09      137.05     28.30 o 
  -5   1  10      512.77      438.98     42.99 o 
  -4   1  10      326.73      313.39     35.95 o 
  -3   1  10      161.84      151.07     16.86 o 
  -2   1  10       47.89       63.19     11.34 o 
  -1   1  10      421.11      365.44     45.25 o 
   0   1  10      130.50      109.72     26.56 o 
   1   1  10      343.78      331.58     24.45 o 
   2   1  10      750.15      710.46     51.60 o 
   3   1  10       15.01       12.54     14.64 o 
   4   1  10      146.26      168.69     34.71 o 
   5   1  10        0.03       21.58     21.04 o 
  -9   2  10       93.96       92.82     23.14 o 
  -8   2  10       10.71       10.39     14.58 o 
  -7   2  10      134.12      146.47     30.56 o 
  -6   2  10      150.44      134.53     27.44 o 
  -5   2  10        3.76       11.57     13.24 o 
  -4   2  10      112.75      152.92     19.51 o 
  -3   2  10       41.24       59.53     11.73 o 
  -2   2  10      791.62      695.97     29.98 o 
  -1   2  10        6.11       19.56      7.61 o 
   0   2  10      106.66       86.73     17.41 o 
   1   2  10      165.91      198.07     19.06 o 
   2   2  10      105.97      123.71     26.47 o 
   3   2  10       57.59       27.44     18.24 o 
   4   2  10       41.78       67.48     23.52 o 
   5   2  10       90.21      154.81     35.57 o 
  -9   3  10       21.00       33.79     19.21 o 
  -8   3  10       13.79       34.44     17.97 o 
  -7   3  10       84.90       81.47     24.00 o 
  -6   3  10      186.25      140.01     28.79 o 
  -5   3  10       30.70       40.84     17.76 o 
  -4   3  10       48.18       45.50     11.09 o 
  -3   3  10      450.40      420.26     25.19 o 
  -2   3  10        2.12       10.55      6.78 o 
  -1   3  10      397.63      377.87     23.67 o 
   0   3  10       97.55       92.09     13.46 o 
   1   3  10        1.48       17.60     10.98 o 
   2   3  10       21.28       38.37     17.22 o 
   3   3  10        5.86        2.85     19.05 o 
   4   3  10       68.03       74.26     28.52 o 
   5   3  10        5.08       20.23     24.70 o 
  -9   4  10        3.01      -17.33     17.33 o 
  -8   4  10        0.26       20.93     17.49 o 
  -7   4  10       32.46       24.86     18.46 o 
  -6   4  10      393.50      394.75     44.12 o 
  -5   4  10        2.52        4.90     14.91 o 
  -4   4  10        2.36       15.09      8.75 o 
  -3   4  10       17.72       35.99     11.04 o 
  -2   4  10      573.30      573.46     49.67 o 
  -1   4  10       90.16       99.92     14.31 o 
   0   4  10      194.12      154.49     27.87 o 
   1   4  10        5.92       34.33     13.67 o 
   2   4  10        9.72       28.04     15.28 o 
   3   4  10      178.66      180.10     34.71 o 
   4   4  10       19.10       13.02     23.03 o 
  -9   5  10        0.06        7.86     21.36 o 
  -8   5  10       30.67       44.34     22.06 o 
  -7   5  10       62.11       73.29     24.00 o 
  -6   5  10       38.65       54.19     22.39 o 
  -5   5  10      111.07      124.14     26.74 o 
  -4   5  10      298.34      271.26     39.31 o 
  -3   5  10      140.58      154.67     18.06 o 
  -2   5  10       64.50       79.12     12.63 o 
  -1   5  10       93.57      108.70     22.92 o 
   0   5  10       29.33       55.21     16.79 o 
   1   5  10       56.23       55.05     18.73 o 
   2   5  10      231.40      231.01     36.54 o 
   3   5  10        1.81       14.04     21.25 o 
   4   5  10       13.81       24.70     25.78 o 
  -8   6  10       15.02       42.67     25.94 o 
  -7   6  10        6.92       24.38     18.40 o 
  -6   6  10       13.16       22.22     16.73 o 
  -5   6  10      125.68       95.73     26.69 o 
  -4   6  10       21.82       38.70     20.53 o 
  -3   6  10       15.60       45.65     11.97 o 
  -2   6  10       48.94       60.81     17.81 o 
  -1   6  10       44.04       55.85     18.13 o 
   0   6  10       57.88      118.97     24.05 o 
   1   6  10       62.05      120.27     26.91 o 
   2   6  10        2.35       13.34     14.80 o 
   3   6  10       23.79       71.84     26.15 o 
  -8   7  10       39.42       46.92     28.41 o 
  -7   7  10       24.24       12.38     19.05 o 
  -6   7  10       76.65       66.46     24.05 o 
  -5   7  10       40.69       52.25     24.11 o 
  -4   7  10        3.95        2.75     10.03 o 
  -3   7  10       48.14       70.17     19.75 o 
  -2   7  10       10.95        9.63     13.29 o 
  -1   7  10      112.73      147.06     28.57 o 
   0   7  10      557.63      505.98     53.43 o 
   1   7  10        3.60       63.66     18.56 o 
   2   7  10       35.97       66.83     19.64 o 
   3   7  10        6.25       -2.04     18.67 o 
  -7   8  10       22.47       17.43     21.42 o 
  -6   8  10       33.20       57.09     23.08 o 
  -5   8  10       12.99       37.99     20.77 o 
  -4   8  10      168.73      206.90     32.29 o 
  -3   8  10       12.91       11.57     12.43 o 
  -2   8  10        2.41       22.55     15.12 o 
  -1   8  10       36.61       66.51     20.07 o 
   0   8  10      165.31      189.47     34.17 o 
   1   8  10       10.31       36.21     13.99 o 
   2   8  10       12.26       43.91     20.39 o 
  -6   9  10        0.46       24.16     21.25 o 
  -4   9  10       56.10       81.90     19.69 o 
  -3   9  10        3.46       21.47     18.94 o 
  -2   9  10        0.94       24.97     16.52 o 
  -1   9  10        2.47       28.52     16.47 o 
   0   9  10       36.46       56.82     18.13 o 
   1   9  10        6.32       29.65     16.57 o 
  -4  10  10       16.61       38.80     16.09 o 
  -3  10  10        2.00       37.94     18.30 o 
  -2  10  10       32.46       79.69     19.53 o 
  -1  10  10       46.42       37.51     17.65 o 
  -2 -16  11        7.06        7.10     18.94 o 
  -1 -16  11      119.77      121.02     33.63 o 
   0 -16  11       52.58       61.88     26.37 o 
   1 -16  11        6.76       26.69     23.41 o 
  -4 -15  11      127.72      157.50     35.62 o 
  -2 -15  11       28.64       37.29     19.53 o 
  -1 -15  11       88.91      109.50     27.66 o 
   0 -15  11       71.35       77.11     26.69 o 
   1 -15  11       87.54      154.33     34.49 o 
   2 -15  11        1.81       -5.70     19.64 o 
  -5 -14  11       71.65       89.38     24.86 o 
  -4 -14  11        1.73       18.51     20.99 o 
  -2 -14  11       79.60      136.27     20.71 o 
  -1 -14  11       29.36       39.45     14.02 o 
   0 -14  11       91.37       85.56     26.26 o 
   1 -14  11       55.36       93.79     26.53 o 
   2 -14  11       47.98       60.86     25.02 o 
   3 -14  11        8.23       13.24     21.15 o 
  -6 -13  11       97.81      111.39     29.17 o 
  -5 -13  11       13.13      -12.05     16.20 o 
  -4 -13  11        0.97       11.41     19.69 o 
  -3 -13  11       44.79       59.94     19.80 o 
  -2 -13  11      104.49      108.10     17.93 o 
  -1 -13  11       61.32       51.97     14.17 o 
   0 -13  11        7.11       14.22     12.19 o 
   1 -13  11      299.13      293.05     45.31 o 
   2 -13  11       20.98       36.86     23.03 o 
   3 -13  11       32.55       36.59     24.11 o 
   4 -13  11        5.22       46.81     19.48 o 
  -7 -12  11       30.25       46.71     20.56 o 
  -6 -12  11        0.41       -4.63     17.11 o 
  -5 -12  11       33.70       20.72     16.95 o 
  -4 -12  11      449.91      427.49     30.21 o 
  -3 -12  11      158.81      142.49     25.94 o 
  -2 -12  11      221.07      210.27     38.66 o 
  -1 -12  11       28.61       49.04     12.30 o 
   0 -12  11      147.78      159.70     22.44 o 
   1 -12  11       33.77       45.68     22.60 o 
   2 -12  11      263.15      226.97     41.00 o 
   3 -12  11       43.38       50.10     23.57 o 
   4 -12  11      135.42      148.78     33.58 o 
  -7 -11  11        6.53        9.20     18.30 o 
  -6 -11  11       53.68       75.12     21.90 o 
  -5 -11  11        0.06        8.30     10.00 o 
  -4 -11  11      460.13      462.43     44.39 o 
  -3 -11  11       86.51       90.28     14.85 o 
  -2 -11  11        1.02        5.72     12.43 o 
  -1 -11  11        0.88       13.34     10.68 o 
   0 -11  11        0.25        6.55      8.91 o 
   1 -11  11      226.16      184.87     24.26 o 
   2 -11  11       13.13       45.20     22.87 o 
   3 -11  11       47.16       45.85     22.76 o 
   4 -11  11       32.84       55.37     21.04 o 
  -8 -10  11       11.42       20.56     21.63 o 
  -7 -10  11       68.14       89.38     25.56 o 
  -6 -10  11        0.19        2.79     13.37 o 
  -5 -10  11      177.93      186.21     21.05 o 
  -4 -10  11        9.39       19.62     10.01 o 
  -3 -10  11      371.82      368.38     25.52 o 
  -2 -10  11       71.29      113.48     16.92 o 
  -1 -10  11      106.78      135.02     21.36 o 
   0 -10  11       61.90       85.70     15.79 o 
   1 -10  11      119.33      139.35     20.80 o 
   2 -10  11      142.43      141.95     31.37 o 
   3 -10  11       53.23       80.39     27.17 o 
   4 -10  11       30.06       70.76     20.18 o 
   5 -10  11       50.89       66.94     20.50 o 
  -8  -9  11       38.83       24.38     19.05 o 
  -7  -9  11        0.50       11.32     11.13 o 
  -6  -9  11       96.15      100.97     17.84 o 
  -5  -9  11        2.66       17.41     17.62 o 
  -4  -9  11      104.10       92.69     14.72 o 
  -3  -9  11      209.13      232.47     20.52 o 
  -2  -9  11       28.53       34.36     10.54 o 
  -1  -9  11       27.54       19.94     19.56 o 
   0  -9  11       20.64       34.31     11.82 o 
   1  -9  11      174.05      188.94     24.19 o 
   2  -9  11      212.00      212.55     36.38 o 
   3  -9  11      384.38      393.03     49.24 o 
   4  -9  11      157.27      189.30     35.78 o 
   5  -9  11       30.41       91.32     25.18 o 
  -8  -8  11        9.45       42.08     14.53 o 
  -7  -8  11       81.42      110.55     18.43 o 
  -6  -8  11       28.30       37.65     12.38 o 
  -5  -8  11      192.85      199.19     21.34 o 
  -4  -8  11      104.84      109.24     15.12 o 
  -3  -8  11        0.49       14.28      7.68 o 
  -2  -8  11        6.07       15.63      9.20 o 
  -1  -8  11       16.80       31.96     13.69 o 
   0  -8  11       48.01       47.70     12.19 o 
   1  -8  11      322.53      275.96     21.48 o 
   2  -8  11      148.21      145.57     17.53 o 
   3  -8  11      354.94      329.28     43.42 o 
   4  -8  11       58.83      102.55     31.29 o 
   5  -8  11      112.25      139.66     22.89 o 
  -9  -7  11        2.38       25.64     14.02 o 
  -8  -7  11      243.64      268.65     39.31 o 
  -7  -7  11        0.80       -0.68     13.24 o 
  -6  -7  11      122.05      119.74     23.76 o 
  -5  -7  11        0.29       17.55     16.25 o 
  -4  -7  11        0.30        6.45      6.85 o 
  -3  -7  11       80.56       60.13     11.64 o 
  -2  -7  11        0.12        0.23      6.38 o 
  -1  -7  11      200.82      183.86     21.45 o 
   0  -7  11        0.33       11.05      7.59 o 
   1  -7  11        3.39        9.55      6.97 o 
   2  -7  11      529.17      482.23     32.74 o 
   3  -7  11      810.88      651.58     88.73 o 
   4  -7  11       44.57       90.03     18.28 o 
   5  -7  11       22.14       72.19     17.93 o 
  -9  -6  11      117.89      132.07     22.32 o 
  -8  -6  11       19.42       29.66     12.73 o 
  -7  -6  11      333.10      313.71     27.96 o 
  -6  -6  11        6.17       23.76     10.84 o 
  -5  -6  11       39.81       39.39      9.96 o 
  -4  -6  11      252.40      243.76     19.52 o 
  -3  -6  11      281.29      284.52     19.43 o 
  -2  -6  11      555.58      538.33     21.33 o 
  -1  -6  11        5.29       11.19      6.29 o 
   0  -6  11      238.65      212.53     17.83 o 
   1  -6  11       94.74       70.07     12.55 o 
   2  -6  11      271.85      263.25     22.13 o 
   3  -6  11      527.53      533.97     39.20 o 
   4  -6  11       78.75      102.03     19.54 o 
   5  -6  11      104.25      159.44     25.76 o 
  -9  -5  11        0.43       22.59     13.42 o 
  -8  -5  11      165.46      158.28     21.96 o 
  -7  -5  11       22.84       35.63     19.26 o 
  -6  -5  11      102.18      135.76     18.31 o 
  -5  -5  11       19.41       18.75      7.96 o 
  -4  -5  11       19.78       40.29     27.36 o 
  -3  -5  11        4.55        4.64      4.46 o 
  -2  -5  11      136.60      143.02     15.99 o 
  -1  -5  11      103.10      107.52     31.94 o 
   0  -5  11       13.58        6.12     14.80 o 
   1  -5  11        5.08       18.88      9.21 o 
   2  -5  11       29.09       38.65     11.77 o 
   3  -5  11      143.50      180.32     33.25 o 
   4  -5  11      486.61      487.84     55.64 o 
  -9  -4  11       91.57      124.46     29.27 o 
  -8  -4  11       88.03      124.95     29.76 o 
  -7  -4  11      441.21      461.37     49.29 o 
  -6  -4  11       86.24       73.34     20.66 o 
  -5  -4  11        0.39       -4.79     11.68 o 
  -4  -4  11      171.93      211.67     17.59 o 
  -3  -4  11      261.33      221.48     32.29 o 
  -2  -4  11      123.68      137.53     16.85 o 
  -1  -4  11       59.86       75.64     22.68 o 
   0  -4  11       32.81       38.39      9.92 o 
   1  -4  11      179.59      181.31     20.70 o 
   2  -4  11      312.67      264.29     30.16 o 
   3  -4  11      361.53      322.70     42.73 o 
   4  -4  11      152.30      173.38     34.44 o 
   5  -4  11       57.44       52.09     27.66 o 
  -9  -3  11        8.89       22.92     19.37 o 
  -8  -3  11      192.70      159.82     32.77 o 
  -7  -3  11      146.12      149.70     31.10 o 
  -6  -3  11      186.75      233.37     37.34 o 
  -5  -3  11        1.07       19.37     13.67 o 
  -4  -3  11       61.11       46.49     18.19 o 
  -3  -3  11      385.61      329.27     21.17 o 
  -2  -3  11       78.75       79.15     12.89 o 
  -1  -3  11      146.85      120.40     16.25 o 
   0  -3  11        2.07        1.11      6.96 o 
   1  -3  11      774.73      695.58     33.40 o 
   2  -3  11      360.62      355.73     37.91 o 
   3  -3  11        2.14       29.81     15.07 o 
   4  -3  11      806.37      692.37     56.39 o 
   5  -3  11       19.85       31.80     22.98 o 
  -9  -2  11       85.64      126.83     28.47 o 
  -8  -2  11      144.99      150.24     31.05 o 
  -7  -2  11      276.72      278.31     40.79 o 
  -6  -2  11       34.08       44.18     17.11 o 
  -5  -2  11      117.32      159.28     29.76 o 
  -4  -2  11       14.95       31.21     17.11 o 
  -3  -2  11      105.28      118.15     20.56 o 
  -2  -2  11       43.42       57.16     12.09 o 
  -1  -2  11      237.47      226.08     20.42 o 
   0  -2  11        0.85        2.32      6.80 o 
   1  -2  11     1135.43     1058.97     41.70 o 
   2  -2  11      121.37      161.46     38.10 o 
   3  -2  11      624.59      604.99     55.80 o 
   4  -2  11        0.48       22.49     16.63 o 
   5  -2  11       77.45       80.12     27.01 o 
  -9  -1  11       14.73       30.78     19.32 o 
  -8  -1  11      106.06       84.75     24.43 o 
  -7  -1  11      474.18      422.57     48.05 o 
  -6  -1  11     1440.66     1299.19     71.68 o 
  -5  -1  11        3.36       29.38     17.11 o 
  -4  -1  11       28.96       17.49     15.39 o 
  -3  -1  11       26.49       42.24     10.37 o 
  -2  -1  11      192.66      233.12     29.84 o 
  -1  -1  11       77.15       77.98     13.37 o 
   0  -1  11       20.77       47.69     10.76 o 
   1  -1  11      334.24      286.33     38.18 o 
   2  -1  11        8.09        7.76      8.91 o 
   3  -1  11        0.23        4.84     12.32 o 
   4  -1  11      330.35      344.49     46.44 o 
   5  -1  11        1.19       37.51     22.60 o 
  -9   0  11      187.89      167.19     34.01 o 
  -8   0  11      244.13      172.08     33.52 o 
  -7   0  11       56.15       76.46     21.90 o 
  -6   0  11       43.34       49.61     21.15 o 
  -5   0  11      362.04      277.01     37.51 o 
  -4   0  11       28.72       32.82     18.94 o 
  -3   0  11      701.19      645.84     33.90 o 
  -2   0  11       84.99       92.34     14.70 o 
  -1   0  11       11.18       30.30      8.80 o 
   0   0  11       28.31       29.10      9.19 o 
   1   0  11      797.66      726.54     33.64 o 
   2   0  11       32.82       64.43     14.08 o 
   3   0  11      104.13       99.33     23.62 o 
   4   0  11        0.11       21.04     17.54 o 
   5   0  11      110.82      123.06     33.42 o 
  -9   1  11       77.06       76.68     24.75 o 
  -8   1  11        0.63       19.43     14.21 o 
  -7   1  11      123.33      116.88     27.87 o 
  -6   1  11       90.35       72.43     23.25 o 
  -5   1  11      470.63      513.35     48.86 o 
  -4   1  11       99.57      110.96     25.78 o 
  -3   1  11      352.92      353.39     25.08 o 
  -2   1  11      536.54      447.13     31.51 o 
  -1   1  11      448.79      468.18     26.74 o 
   0   1  11       43.53       43.85     11.68 o 
   1   1  11        0.77        9.18      8.47 o 
   2   1  11       56.04       49.99     18.30 o 
   3   1  11       94.62       65.76     22.82 o 
   4   1  11      127.95      159.06     34.71 o 
   5   1  11       28.57       69.15     28.25 o 
  -9   2  11       33.40       51.23     21.31 o 
  -8   2  11       90.37      101.06     28.57 o 
  -7   2  11        6.11       12.48     16.57 o 
  -6   2  11      416.92      374.36     44.39 o 
  -5   2  11       17.69       49.51     18.73 o 
  -4   2  11      410.48      430.59     43.42 o 
  -3   2  11       16.23       12.81      8.65 o 
  -2   2  11      519.17      460.91     25.34 o 
  -1   2  11      225.45      263.65     60.08 o 
   0   2  11        4.24       11.71      7.08 o 
   1   2  11       44.64       41.27     15.71 o 
   2   2  11       14.43       47.35     18.56 o 
   3   2  11      179.99      181.72     34.76 o 
   4   2  11       75.51       52.20     24.32 o 
  -9   3  11       60.10       78.83     28.68 o 
  -8   3  11       20.44       17.97     20.56 o 
  -7   3  11      162.25      144.91     31.69 o 
  -6   3  11       89.79      102.72     27.28 o 
  -5   3  11      131.91      140.39     29.22 o 
  -4   3  11      345.11      316.94     38.53 o 
  -3   3  11       23.08       22.19      8.71 o 
  -2   3  11      100.09      134.42     17.01 o 
  -1   3  11      309.43      299.51     24.15 o 
   0   3  11       10.61       35.84     14.58 o 
   1   3  11       64.08       49.77     18.73 o 
   2   3  11      222.02      194.85     34.92 o 
   3   3  11        9.79       37.56     24.54 o 
   4   3  11       47.75       36.38     23.08 o 
  -9   4  11        1.63       28.41     25.02 o 
  -8   4  11       69.69      114.72     31.10 o 
  -7   4  11       46.39       71.24     22.65 o 
  -6   4  11      599.56      584.59     54.99 o 
  -5   4  11       69.07       82.44     24.81 o 
  -4   4  11       32.93       45.28     11.91 o 
  -3   4  11       24.44       50.70     11.32 o 
  -2   4  11        0.33       11.74      8.28 o 
  -1   4  11      370.24      314.20     39.50 o 
   0   4  11       57.48       55.53     17.60 o 
   1   4  11       71.98       64.41     20.02 o 
   2   4  11       20.51       55.16     18.08 o 
   3   4  11       48.23       58.49     25.88 o 
  -8   5  11       13.53       47.19     25.18 o 
  -7   5  11      293.38      296.33     43.42 o 
  -6   5  11       74.37      138.18     31.48 o 
  -5   5  11        1.50        2.10     15.12 o 
  -4   5  11       60.62       71.89     16.06 o 
  -3   5  11       10.68       19.20      9.99 o 
  -2   5  11       44.41       71.03     19.26 o 
  -1   5  11       43.89       76.57     20.56 o 
   0   5  11        0.48       21.90     14.47 o 
   1   5  11        2.08       48.91     18.83 o 
   2   5  11       79.12       73.72     23.41 o 
   3   5  11        0.15        6.89     22.39 o 
  -8   6  11       16.00        2.31     21.85 o 
  -7   6  11       13.19        2.96     18.89 o 
  -6   6  11        1.53       29.33     18.35 o 
  -5   6  11        0.39       -7.21     13.02 o 
  -4   6  11       51.59       54.95     12.58 o 
  -3   6  11        3.75        6.62     12.59 o 
  -2   6  11      179.30      209.11     34.87 o 
  -1   6  11      307.95      408.69     46.01 o 
   0   6  11        0.16       36.21     17.06 o 
   1   6  11      138.08      167.62     33.52 o 
   2   6  11        1.35       43.32     18.89 o 
  -7   7  11      135.90      102.02     28.79 o 
  -6   7  11        0.17       28.47     21.15 o 
  -5   7  11       11.66       45.95     22.39 o 
  -4   7  11        5.58       -6.13     12.32 o 
  -3   7  11       35.38       52.09     18.40 o 
  -2   7  11        5.95       14.26     13.67 o 
  -1   7  11       57.20       79.53     21.09 o 
   0   7  11      275.95      219.98     36.21 o 
   1   7  11        3.89       11.14     14.37 o 
   2   7  11       46.91       29.54     17.54 o 
  -6   8  11       74.12       89.92     25.88 o 
  -4   8  11       17.45       18.56     16.52 o 
  -3   8  11       13.95       51.12     18.19 o 
  -2   8  11        7.64       39.07     14.96 o 
  -1   8  11       25.83       28.14     18.83 o 
   0   8  11        5.55       60.59     17.86 o 
   1   8  11       83.56      146.90     32.29 o 
  -4   9  11       32.08       90.19     22.12 o 
  -3   9  11        0.94       41.81     17.86 o 
  -2   9  11        0.25       48.16     19.75 o 
  -1   9  11        4.91       71.03     23.08 o 
  -2 -15  12       16.87       36.86     17.06 o 
  -1 -15  12       55.13       73.66     16.88 o 
   0 -15  12        1.09       14.58     17.54 o 
   1 -15  12       90.03       93.79     32.88 o 
  -3 -14  12       10.80       28.30     15.28 o 
  -2 -14  12       88.55      106.84     22.76 o 
  -1 -14  12       15.43        8.10     11.06 o 
   0 -14  12       74.13       75.12     22.98 o 
   1 -14  12        7.40       25.88     21.85 o 
   2 -14  12       26.27        8.61     23.41 o 
  -6 -13  12       45.54       64.57     24.75 o 
  -4 -13  12        5.26       11.62     15.77 o 
  -3 -13  12      116.88      115.53     25.88 o 
  -2 -13  12       46.14       81.98     16.31 o 
  -1 -13  12      110.61      113.37     21.55 o 
   0 -13  12       10.02       29.41     12.36 o 
   1 -13  12      209.02      219.60     40.57 o 
   2 -13  12        7.83       28.20     21.52 o 
   3 -13  12       29.54       70.76     29.38 o 
  -6 -12  12       16.81       28.63     20.61 o 
  -5 -12  12       15.65       21.42     16.79 o 
  -4 -12  12      223.25      207.28     33.69 o 
  -3 -12  12       25.48       65.70     21.15 o 
  -2 -12  12       86.20       95.90     16.85 o 
  -1 -12  12       18.21        4.24      9.03 o 
   0 -12  12      211.34      213.25     26.85 o 
   1 -12  12        1.77       18.03     18.40 o 
   2 -12  12       49.68       58.11     22.76 o 
   3 -12  12       13.11        2.85     19.69 o 
  -7 -11  12        1.73       18.89     18.78 o 
  -6 -11  12       86.22       65.07     17.54 o 
  -5 -11  12       64.24       59.68     22.92 o 
  -4 -11  12      541.67      500.27     47.41 o 
  -3 -11  12      104.01       96.48     23.95 o 
  -2 -11  12       28.93       51.68     14.36 o 
  -1 -11  12      124.84      120.95     19.78 o 
   0 -11  12       13.36       12.26     10.55 o 
   1 -11  12       10.73       46.64     14.74 o 
   2 -11  12        1.06       17.86     16.52 o 
   3 -11  12       29.05       53.43     23.35 o 
   4 -11  12       46.99       64.63     22.98 o 
  -7 -10  12       43.90       73.09     16.92 o 
  -6 -10  12       12.17       33.95     12.98 o 
  -5 -10  12      141.66      152.66     30.03 o 
  -4 -10  12      114.58      118.33     25.94 o 
  -3 -10  12       21.79       41.43     18.35 o 
  -2 -10  12       86.17       88.09     15.60 o 
  -1 -10  12       16.06       17.16      9.95 o 
   0 -10  12       25.24       27.29     11.65 o 
   1 -10  12        6.95       21.49     11.82 o 
   2 -10  12      133.66      179.62     36.54 o 
   3 -10  12      139.97      137.27     32.93 o 
   4 -10  12        0.99       23.89     16.79 o 
  -8  -9  12       22.42       23.19     21.15 o 
  -7  -9  12        7.15       26.29     20.12 o 
  -6  -9  12       56.67       54.49     15.14 o 
  -5  -9  12       93.42      108.05     24.97 o 
  -4  -9  12       97.28      136.62     27.39 o 
  -3  -9  12       10.51        8.82     13.08 o 
  -2  -9  12        8.29        6.64     17.30 o 
  -1  -9  12      361.07      354.99     28.67 o 
   0  -9  12        9.83       11.44      9.17 o 
   1  -9  12        5.59        9.08     11.36 o 
   2  -9  12      208.96      195.81     25.78 o 
   3  -9  12        0.35        1.77     12.22 o 
   4  -9  12       99.36      117.89     19.48 o 
  -8  -8  12        0.02       25.52     24.13 o 
  -7  -8  12       47.14       59.27     21.85 o 
  -6  -8  12       13.10       32.04     12.30 o 
  -5  -8  12       80.62       74.69     22.44 o 
  -4  -8  12      130.65      121.93     27.60 o 
  -3  -8  12       51.25       48.27     16.14 o 
  -2  -8  12       71.25       79.84     14.92 o 
  -1  -8  12       26.43       34.42     11.61 o 
   0  -8  12       40.67       40.50     10.31 o 
   1  -8  12       37.54       37.01     10.42 o 
   2  -8  12       71.74       91.34     20.54 o 
   3  -8  12       74.25       69.12     32.23 o 
   4  -8  12        6.42       31.45     13.55 o 
   5  -8  12       76.62      101.40     20.57 o 
  -8  -7  12      169.37      149.53     22.10 o 
  -7  -7  12       72.59       73.82     17.12 o 
  -6  -7  12      136.08      125.86     22.98 o 
  -5  -7  12      413.70      464.70     47.46 o 
  -4  -7  12        0.27        9.74     11.57 o 
  -3  -7  12      238.37      236.77     21.30 o 
  -2  -7  12      157.96      122.09     13.69 o 
  -1  -7  12      226.84      223.42     37.20 o 
   0  -7  12       13.81       24.93      9.88 o 
   1  -7  12      518.19      464.51     29.09 o 
   2  -7  12      192.10      165.90     19.97 o 
   3  -7  12       11.93       -5.17     12.05 o 
   4  -7  12      121.37      131.03     22.14 o 
   5  -7  12        0.32       46.04     16.79 o 
  -9  -6  12       73.40      104.64     18.93 o 
  -8  -6  12        7.58       11.62     11.77 o 
  -7  -6  12       81.10       82.46     16.67 o 
  -6  -6  12      182.34      151.77     19.93 o 
  -5  -6  12      115.67      139.80     27.66 o 
  -4  -6  12      550.55      449.21     44.88 o 
  -3  -6  12       19.67       23.19      8.04 o 
  -2  -6  12       21.38       30.13      9.75 o 
  -1  -6  12      482.05      442.40     25.58 o 
   0  -6  12       84.48       95.22     13.77 o 
   1  -6  12      244.88      231.75     20.96 o 
   2  -6  12       74.32       48.71     12.56 o 
   3  -6  12       67.68       88.81     20.65 o 
   4  -6  12        7.44       28.66     21.85 o 
   5  -6  12      207.70      309.45     41.49 o 
  -9  -5  12        7.56       39.59     20.53 o 
  -8  -5  12        4.75       11.37     22.33 o 
  -7  -5  12       18.29       32.83     11.55 o 
  -6  -5  12       90.26      105.43     16.49 o 
  -5  -5  12      198.80      232.19     35.14 o 
  -4  -5  12      548.70      610.42     46.49 o 
  -3  -5  12      350.29      354.35     17.96 o 
  -2  -5  12       58.73       62.91      9.37 o 
  -1  -5  12       25.77       40.42     10.26 o 
   0  -5  12       54.93       71.39     14.45 o 
   1  -5  12        2.48       25.73     10.50 o 
   2  -5  12      232.41      204.27     31.83 o 
   3  -5  12       27.23       91.75     25.02 o 
   4  -5  12      162.23      134.74     33.09 o 
  -9  -4  12       24.15       96.05     27.44 o 
  -8  -4  12        2.87       36.54     17.06 o 
  -7  -4  12       69.78       85.29     24.97 o 
  -6  -4  12      563.18      573.02     54.19 o 
  -5  -4  12       26.18       12.70     14.91 o 
  -4  -4  12      222.59      263.02     37.29 o 
  -3  -4  12      116.04      119.27     16.24 o 
  -2  -4  12      206.82      171.76     18.88 o 
  -1  -4  12       66.26       83.32     14.11 o 
   0  -4  12      647.84      614.57     31.88 o 
   1  -4  12       98.01      108.41     17.65 o 
   2  -4  12        0.13       17.42     11.31 o 
   3  -4  12       59.40       78.02     21.20 o 
   4  -4  12       96.84      135.49     33.90 o 
   5  -4  12      143.23      167.19     41.70 o 
  -9  -3  12       21.61       67.53     20.72 o 
  -8  -3  12       97.37      126.67     29.60 o 
  -7  -3  12      309.55      284.71     41.97 o 
  -6  -3  12       38.34       60.97     21.63 o 
  -5  -3  12      354.71      418.70     45.58 o 
  -4  -3  12        2.66        2.96     16.14 o 
  -3  -3  12      602.53      594.23     28.66 o 
  -2  -3  12      168.38      176.15     19.32 o 
  -1  -3  12      112.50      109.67     16.12 o 
   0  -3  12      632.40      547.58     29.30 o 
   1  -3  12       98.41       75.89     15.43 o 
   2  -3  12       10.79       26.48     12.22 o 
   3  -3  12        1.20       23.52     14.58 o 
   4  -3  12       53.37       59.41     27.98 o 
   5  -3  12       85.41       86.37     33.04 o 
  -9  -2  12       15.95       58.65     21.31 o 
  -8  -2  12       71.21       75.01     21.90 o 
  -7  -2  12        5.16       33.42     17.11 o 
  -6  -2  12      502.26      542.46     53.38 o 
  -5  -2  12        0.09        1.13     14.69 o 
  -4  -2  12      819.68      706.15     50.58 o 
  -3  -2  12      482.99      437.63     25.18 o 
  -2  -2  12       92.94       85.83     14.15 o 
  -1  -2  12      292.36      257.55     22.53 o 
   0  -2  12        4.69       10.33      8.29 o 
   1  -2  12       11.78       15.19      9.06 o 
   2  -2  12        1.63        1.82      8.05 o 
   3  -2  12       20.50       21.20     14.15 o 
   4  -2  12       49.01       72.16     25.99 o 
   5  -2  12       44.38       94.87     31.86 o 
  -9  -1  12        5.61       16.79     15.44 o 
  -8  -1  12      148.22      129.68     29.11 o 
  -7  -1  12       51.78       56.55     19.96 o 
  -6  -1  12        0.73       -8.66     13.18 o 
  -5  -1  12      569.41      534.12     51.66 o 
  -4  -1  12        0.47       24.43     18.46 o 
  -3  -1  12        2.97       10.88      8.86 o 
  -2  -1  12      258.72      241.39     21.86 o 
  -1  -1  12       36.74       22.14      8.79 o 
   0  -1  12      812.08      726.64     43.51 o 
   1  -1  12       84.78      118.12     16.75 o 
   2  -1  12       91.34      110.04     31.32 o 
   3  -1  12       24.97       52.36     15.93 o 
   4  -1  12        0.52       -0.27     18.08 o 
  -9   0  12       53.76       85.07     21.95 o 
  -8   0  12       70.61       93.31     25.51 o 
  -7   0  12       41.97       37.02     20.61 o 
  -6   0  12       62.51       93.90     27.55 o 
  -5   0  12       13.30       34.55     18.78 o 
  -4   0  12      883.29      722.89     50.80 o 
  -3   0  12       88.31      100.70     15.21 o 
  -2   0  12        2.02       -3.94      7.62 o 
  -1   0  12        3.74       -0.21      7.38 o 
   0   0  12        0.19        5.12      8.61 o 
   1   0  12        8.19       21.93      9.51 o 
   2   0  12        5.14       23.14     13.72 o 
   3   0  12        6.85       17.97     13.13 o 
   4   0  12       30.67       31.91     21.36 o 
  -9   1  12       42.07       78.29     27.93 o 
  -8   1  12       57.88       65.00     25.78 o 
  -7   1  12        3.22        4.36     17.11 o 
  -6   1  12       88.92       86.42     27.87 o 
  -5   1  12     1263.23     1084.70     66.08 o 
  -4   1  12      525.68      519.00     49.45 o 
  -3   1  12       98.07      120.36     16.42 o 
  -2   1  12       63.97       79.81     14.21 o 
  -1   1  12       10.29        3.19      7.95 o 
   0   1  12      201.89      209.21     21.83 o 
   1   1  12       45.12       43.75     17.27 o 
   2   1  12       70.95       89.92     23.03 o 
   3   1  12       28.88       39.71     20.34 o 
   4   1  12        1.56       24.00     24.54 o 
  -9   2  12        4.81       26.58     22.71 o 
  -8   2  12      190.40      214.70     40.63 o 
  -7   2  12        8.83       -3.44     13.18 o 
  -6   2  12       75.94      111.39     27.55 o 
  -5   2  12      402.66      326.09     41.92 o 
  -4   2  12       88.07       62.10     22.87 o 
  -3   2  12       50.43       58.32     13.03 o 
  -2   2  12      136.82      130.42     18.14 o 
  -1   2  12       17.11       29.88     10.34 o 
   0   2  12       47.00       71.57     18.35 o 
   1   2  12       37.96       92.71     21.90 o 
   2   2  12        0.14        1.78     14.69 o 
   3   2  12       49.66       61.07     17.65 o 
  -8   3  12       10.20       13.08     20.61 o 
  -7   3  12      227.40      217.98     37.88 o 
  -6   3  12       59.59       67.48     22.65 o 
  -5   3  12      210.73      183.06     34.17 o 
  -4   3  12       99.41      104.45     27.01 o 
  -3   3  12      232.24      252.43     23.71 o 
  -2   3  12        0.68       11.79      8.65 o 
  -1   3  12       37.71       55.75     17.38 o 
   0   3  12        0.68       22.98     14.15 o 
   1   3  12        6.38       57.85     19.53 o 
   2   3  12      102.56      107.57     26.04 o 
   3   3  12       24.19       34.22     18.67 o 
  -8   4  12       39.86       65.54     27.23 o 
  -7   4  12        0.10       26.21     17.49 o 
  -6   4  12      181.90      178.43     34.38 o 
  -5   4  12      167.99      161.70     32.99 o 
  -4   4  12      217.96      195.44     35.95 o 
  -3   4  12       11.62       14.87     19.72 o 
  -2   4  12       77.95      115.91     23.57 o 
  -1   4  12      105.37      124.84     26.53 o 
   0   4  12       19.51       24.70     15.28 o 
   1   4  12       98.08       97.29     23.78 o 
   2   4  12        4.79       45.63     15.17 o 
   3   4  12       38.88       54.67     26.58 o 
  -8   5  12        9.44       30.24     22.17 o 
  -7   5  12      132.77      148.09     34.01 o 
  -6   5  12       14.48       33.09     22.65 o 
  -5   5  12       18.13        7.37     19.37 o 
  -4   5  12      198.66      241.55     37.88 o 
  -3   5  12      140.78      161.75     20.82 o 
  -2   5  12       39.69       68.39     20.82 o 
  -1   5  12       28.73       30.03     15.01 o 
   0   5  12       15.63       13.61     13.78 o 
   1   5  12       47.77       89.32     21.09 o 
   2   5  12       52.68       76.95     24.27 o 
  -7   6  12        1.82       42.94     23.14 o 
  -6   6  12        2.48        2.64     17.38 o 
  -5   6  12       35.20       16.90     20.45 o 
  -4   6  12       42.56       60.37     24.32 o 
  -3   6  12       68.80      118.44     27.82 o 
  -2   6  12        1.96       42.99     19.21 o 
  -1   6  12        5.23       45.20     19.26 o 
   0   6  12      134.27      130.27     28.30 o 
   1   6  12       15.61       35.08     17.97 o 
  -6   7  12      158.49      101.00     27.17 o 
  -5   7  12        1.18      -14.58     18.73 o 
  -3   7  12        0.46       21.09     19.16 o 
  -2   7  12       46.07       75.93     20.12 o 
  -1   7  12      141.48      229.39     35.51 o 
   0   7  12        0.39       19.05     16.36 o 
  -3   8  12       44.65       86.53     22.28 o 
  -2   8  12       36.63       71.03     19.80 o 
  -3 -15  13       31.80       46.92     20.82 o 
  -2 -15  13       28.39       70.65     23.35 o 
  -1 -15  13       46.17       83.49     18.27 o 
   0 -15  13       23.73       41.22     22.76 o 
  -4 -14  13        9.27       34.76     18.99 o 
  -3 -14  13       24.39       72.70     20.93 o 
  -2 -14  13       96.33      121.25     20.57 o 
  -1 -14  13       21.11       55.12     16.32 o 
   0 -14  13       35.13       61.34     23.89 o 
   1 -14  13       37.18       42.51     25.40 o 
  -4 -13  13       51.76       86.58     24.81 o 
  -3 -13  13       71.11      113.92     27.28 o 
  -2 -13  13        0.12       24.45     11.58 o 
  -1 -13  13       45.56       49.86     20.96 o 
   0 -13  13       85.70       87.66     18.15 o 
   1 -13  13        7.79       19.37     23.46 o 
   2 -13  13       44.25       29.76     24.32 o 
  -5 -12  13       92.75      128.01     28.52 o 
  -4 -12  13      103.84      131.94     28.14 o 
  -3 -12  13       44.44       79.21     22.01 o 
  -2 -12  13      149.76      160.20     61.85 o 
  -1 -12  13        0.09       18.13     10.88 o 
   0 -12  13       69.10       93.62     18.15 o 
   1 -12  13       79.03       86.80     28.36 o 
   2 -12  13        0.61       27.44     22.44 o 
   3 -12  13       24.90       60.21     28.95 o 
  -6 -11  13      191.71      194.85     34.44 o 
  -5 -11  13      132.97      157.93     30.24 o 
  -4 -11  13       34.65       50.04     19.21 o 
  -3 -11  13      327.38      304.46     41.11 o 
  -2 -11  13        6.87       18.99     11.25 o 
  -1 -11  13       55.97       66.61     15.36 o 
   0 -11  13        5.20        5.68     16.87 o 
   1 -11  13       24.62       12.14     11.93 o 
   2 -11  13       54.21       68.98     25.40 o 
   3 -11  13        3.25       18.56     22.55 o 
  -7 -10  13       76.29       99.93     25.13 o 
  -6 -10  13        0.64       32.29     18.83 o 
  -5 -10  13      138.61      160.95     30.62 o 
  -4 -10  13       50.25       71.68     21.95 o 
  -3 -10  13       44.74       63.66     20.66 o 
  -2 -10  13      126.75      151.02     20.99 o 
  -1 -10  13       54.17       51.25     14.42 o 
   0 -10  13        3.77        6.08     10.46 o 
   1 -10  13      230.84      246.72     28.57 o 
   2 -10  13        3.68       -4.57     16.25 o 
   3 -10  13      116.79      195.71     40.47 o 
  -8  -9  13       11.68       15.21     19.45 o 
  -7  -9  13       27.50       51.87     20.12 o 
  -6  -9  13       39.13       86.58     24.32 o 
  -5  -9  13       44.70       68.66     21.69 o 
  -4  -9  13        5.03       16.36     14.21 o 
  -3  -9  13       66.65      109.40     25.94 o 
  -2  -9  13      131.22      148.37     45.66 o 
  -1  -9  13       70.39       80.72     16.73 o 
   0  -9  13       30.17       47.19     20.66 o 
   1  -9  13       65.69      103.98     16.39 o 
   2  -9  13       30.60      100.41     24.89 o 
   3  -9  13        0.07       13.93     13.91 o 
   4  -9  13       48.50       41.69     20.10 o 
  -8  -8  13       29.38       40.58     15.74 o 
  -7  -8  13       94.81      144.10     29.92 o 
  -6  -8  13       22.55       61.77     20.77 o 
  -5  -8  13      196.63      161.70     33.31 o 
  -4  -8  13      126.25      117.47     27.01 o 
  -3  -8  13      124.89      107.51     25.02 o 
  -2  -8  13      224.54      227.82     23.68 o 
  -1  -8  13       59.00       50.78     11.37 o 
   0  -8  13        6.10       12.45      9.69 o 
   1  -8  13      210.90      221.96     25.10 o 
   2  -8  13        0.52       -9.36      9.36 o 
   3  -8  13       36.32       36.26     16.87 o 
   4  -8  13        0.35       20.37     22.71 o 
  -8  -7  13       56.39       59.02     15.60 o 
  -7  -7  13       33.42       93.84     25.83 o 
  -6  -7  13       65.74      115.42     27.93 o 
  -5  -7  13      283.60      255.01     38.80 o 
  -4  -7  13       58.30       68.82     22.76 o 
  -3  -7  13       59.29       51.50     19.96 o 
  -2  -7  13       52.30       71.80     11.92 o 
  -1  -7  13      531.01      508.92     27.83 o 
   0  -7  13      263.70      258.29     22.29 o 
   1  -7  13      115.26      155.12     19.22 o 
   2  -7  13       60.38       83.02     14.98 o 
   3  -7  13        1.11       12.55     16.32 o 
   4  -7  13       56.88       69.09     19.25 o 
  -8  -6  13       14.28       38.00     14.13 o 
  -7  -6  13       94.50      107.46     28.20 o 
  -6  -6  13      133.23       87.71     25.51 o 
  -5  -6  13        7.82       10.06     15.44 o 
  -4  -6  13      317.38      217.61     35.57 o 
  -3  -6  13       60.70       51.23     17.97 o 
  -2  -6  13      433.04      430.72     36.15 o 
  -1  -6  13     1115.23      959.90     34.38 o 
   0  -6  13        3.90        0.39      7.71 o 
   1  -6  13      173.38      248.60     39.98 o 
   2  -6  13      119.22      137.92     30.78 o 
   3  -6  13      126.36      173.40     27.82 o 
   4  -6  13       18.19       73.06     18.58 o 
  -8  -5  13        4.64       25.67     11.84 o 
  -7  -5  13       79.11      120.53     30.94 o 
  -6  -5  13        0.16       40.63     19.64 o 
  -5  -5  13      237.09      216.10     36.91 o 
  -4  -5  13       11.29       17.92     14.47 o 
  -3  -5  13      200.58      216.10     36.11 o 
  -2  -5  13      463.88      373.60     42.46 o 
  -1  -5  13       10.74       27.87     10.72 o 
   0  -5  13        2.17       24.06     10.87 o 
   1  -5  13       27.69       39.41     11.76 o 
   2  -5  13       50.51       51.66     14.90 o 
   3  -5  13        8.58       38.64     15.98 o 
   4  -5  13        0.54      -14.37     18.94 o 
  -9  -4  13        0.29       34.60     21.79 o 
  -8  -4  13       31.20       49.72     21.15 o 
  -7  -4  13      128.93      116.77     29.76 o 
  -6  -4  13      172.96      181.34     35.41 o 
  -5  -4  13        3.72        9.15     14.15 o 
  -4  -4  13        2.94        4.41     14.10 o 
  -3  -4  13       13.43       56.50     22.12 o 
  -2  -4  13      174.76      191.66     36.00 o 
  -1  -4  13      596.56      560.77     34.92 o 
   0  -4  13        0.07      -12.79     14.04 o 
   1  -4  13       38.19       55.40     13.87 o 
   2  -4  13        2.27       15.66     11.17 o 
   3  -4  13       16.02       39.01     17.60 o 
   4  -4  13        9.65       15.07     25.56 o 
  -9  -3  13       33.91       52.30     24.32 o 
  -8  -3  13       25.31       53.00     22.49 o 
  -7  -3  13      288.76      285.46     43.16 o 
  -6  -3  13        0.53       26.85     18.13 o 
  -5  -3  13      204.98      147.49     31.32 o 
  -4  -3  13        2.56       -3.71     14.42 o 
  -3  -3  13      900.43      724.23     52.73 o 
  -2  -3  13      294.72      243.21     22.84 o 
  -1  -3  13       21.56       38.48     10.70 o 
   0  -3  13       24.98       55.45     16.39 o 
   1  -3  13        3.46       20.05     10.67 o 
   2  -3  13       94.75      119.15     19.94 o 
   3  -3  13       13.25       48.43     19.96 o 
   4  -3  13        3.30       30.67     25.56 o 
  -9  -2  13        0.19       26.91     18.83 o 
  -8  -2  13       98.55      120.21     30.03 o 
  -7  -2  13        1.18       28.68     19.43 o 
  -6  -2  13      130.56      157.34     32.82 o 
  -5  -2  13        1.26       14.96     16.14 o 
  -4  -2  13      405.35      365.80     44.82 o 
  -3  -2  13      763.19      697.43     32.64 o 
  -2  -2  13        8.08       14.50      8.95 o 
  -1  -2  13      547.29      555.15     29.44 o 
   0  -2  13      291.22      271.65     58.20 o 
   1  -2  13      488.74      449.85     33.22 o 
   2  -2  13       67.48       68.81     16.12 o 
   3  -2  13       28.09       38.85     19.05 o 
   4  -2  13        1.12       45.36     27.71 o 
  -9  -1  13       17.50       40.03     20.66 o 
  -8  -1  13       93.17       75.07     24.59 o 
  -7  -1  13      144.41      184.68     36.64 o 
  -6  -1  13       12.88        5.70     15.93 o 
  -5  -1  13       54.66       66.24     24.81 o 
  -4  -1  13      290.66      317.91     42.56 o 
  -3  -1  13        6.66       21.01      8.95 o 
  -2  -1  13        4.23        5.26     11.97 o 
  -1  -1  13       72.39       86.01     14.76 o 
   0  -1  13      127.57      147.11     19.26 o 
   1  -1  13      111.11      115.94     18.44 o 
   2  -1  13        3.68       11.25     14.64 o 
   3  -1  13       52.71      120.80     27.93 o 
   4  -1  13       13.11      -10.87     22.44 o 
  -8   0  13        0.23       26.31     19.32 o 
  -7   0  13        6.24        9.04     15.82 o 
  -6   0  13      173.39      203.46     37.45 o 
  -5   0  13       16.09        3.87     16.47 o 
  -4   0  13       81.52       86.96     26.69 o 
  -3   0  13      510.28      452.61     27.46 o 
  -2   0  13       13.82       32.70     11.73 o 
  -1   0  13      132.43      150.36     39.01 o 
   0   0  13      110.89      106.21     22.73 o 
   1   0  13       26.21       17.92     15.77 o 
   2   0  13        1.02       29.06     14.04 o 
   3   0  13        8.39       23.89     17.00 o 
  -8   1  13       41.22       53.59     24.32 o 
  -7   1  13        1.03        5.81     16.47 o 
  -6   1  13        0.11        5.00     16.73 o 
  -5   1  13      116.53      153.68     34.38 o 
  -4   1  13      482.25      483.21     50.64 o 
  -3   1  13       88.42       87.91     22.04 o 
  -2   1  13      296.58      276.19     25.83 o 
  -1   1  13        0.29        7.70      8.37 o 
   0   1  13      159.50      132.71     22.12 o 
   1   1  13        7.24       22.60     13.99 o 
   2   1  13       29.66       38.58     16.57 o 
   3   1  13        0.27       13.45     13.99 o 
  -8   2  13      142.18      129.74     34.44 o 
  -7   2  13       47.55       62.69     22.49 o 
  -6   2  13      144.85       81.04     26.31 o 
  -5   2  13      101.33       97.83     27.01 o 
  -4   2  13       29.88       47.84     23.84 o 
  -3   2  13      505.81      521.01     31.28 o 
  -2   2  13       49.55       50.30     13.02 o 
  -1   2  13      172.08      152.82     33.09 o 
   0   2  13       14.97       40.41     17.00 o 
   1   2  13       44.23       77.59     21.69 o 
   2   2  13      102.63       76.25     21.09 o 
   3   2  13        6.25       19.05     16.20 o 
  -8   3  13        8.50       23.30     20.99 o 
  -7   3  13       30.37       34.12     22.28 o 
  -6   3  13       28.06       23.19     18.19 o 
  -5   3  13       53.31       51.50     23.57 o 
  -4   3  13       60.90       75.28     25.72 o 
  -3   3  13        1.56       -5.43      8.90 o 
  -2   3  13      308.12      271.36     26.18 o 
  -1   3  13        0.32       37.67     16.14 o 
   0   3  13        0.32       31.32     15.60 o 
   1   3  13        0.99       42.94     18.51 o 
   2   3  13       17.44        1.40     16.36 o 
  -7   4  13       19.98       54.67     24.91 o 
  -6   4  13       30.90       53.27     23.30 o 
  -5   4  13       34.02       19.43     22.01 o 
  -4   4  13        1.73       29.00     20.39 o 
  -3   4  13      295.23      297.39     28.19 o 
  -2   4  13       48.23       32.93     15.71 o 
  -1   4  13       14.20       37.88     18.94 o 
   0   4  13        0.18       44.39     17.27 o 
   1   4  13       41.67      110.26     25.56 o 
  -7   5  13        3.67       19.10     20.61 o 
  -6   5  13        0.21       -5.60     16.04 o 
  -5   5  13       23.33       43.16     24.65 o 
  -4   5  13       74.00      120.43     30.62 o 
  -3   5  13       55.67       86.10     22.28 o 
  -2   5  13      115.34      108.05     27.50 o 
  -1   5  13       40.18       77.92     22.22 o 
   0   5  13       11.08       51.12     18.24 o 
   1   5  13        0.10       46.33     17.76 o 
  -6   6  13        0.30      -16.09     19.59 o 
  -5   6  13       69.29      107.03     32.77 o 
  -3   6  13      138.86      204.48     34.22 o 
  -2   6  13       13.74        4.41     16.79 o 
  -1   6  13      189.47      278.47     41.92 o 
   0   6  13        0.62       42.29     17.54 o 
  -3   7  13       21.87       47.41     18.51 o 
  -2   7  13      315.34      329.64     43.59 o 
  -3 -14  14       23.69       76.03     21.90 o 
  -2 -14  14      130.51      127.80     27.98 o 
  -1 -14  14       73.99       94.15     19.94 o 
   0 -14  14       15.97       57.42     15.86 o 
  -5 -13  14        6.53       38.74     20.61 o 
  -4 -13  14       25.76       41.49     18.24 o 
  -3 -13  14      155.28      196.57     34.22 o 
  -2 -13  14       23.79       59.46     20.50 o 
  -1 -13  14      108.74      132.55     21.31 o 
   0 -13  14       59.53       66.08     17.58 o 
   1 -13  14       12.10       28.57     24.75 o 
  -5 -12  14        0.33       35.03     20.18 o 
  -4 -12  14      100.39      139.05     28.63 o 
  -3 -12  14        0.01       55.05     18.19 o 
  -2 -12  14      114.98      127.89     21.15 o 
  -1 -12  14        8.33        9.61     11.32 o 
   0 -12  14       96.31       94.52     18.41 o 
   1 -12  14      127.94      110.69     21.87 o 
   2 -12  14       78.86       73.88     29.92 o 
  -6 -11  14      107.21      108.43     27.12 o 
  -5 -11  14       44.40       99.06     27.39 o 
  -4 -11  14       87.93      123.98     28.68 o 
  -3 -11  14      168.93      155.51     30.67 o 
  -2 -11  14       33.20       37.35     25.99 o 
  -1 -11  14       31.39       76.43     16.31 o 
   0 -11  14        1.20       15.69     12.86 o 
   1 -11  14        0.09       27.39     15.82 o 
   2 -11  14       15.12       55.80     26.58 o 
  -7 -10  14        7.76       32.61     21.58 o 
  -6 -10  14       32.55       57.79     21.63 o 
  -5 -10  14      204.92      202.27     34.12 o 
  -4 -10  14      367.36      333.46     44.23 o 
  -3 -10  14       39.37       34.33     17.43 o 
  -2 -10  14       42.04       56.36     16.43 o 
  -1 -10  14        0.68       25.50     16.90 o 
   0 -10  14      246.16      288.92     30.11 o 
   1 -10  14      255.77      286.70     31.57 o 
   2 -10  14      156.33      148.35     35.14 o 
   3 -10  14       21.21       95.08     34.71 o 
  -7  -9  14       43.33       73.56     23.14 o 
  -6  -9  14        5.67       26.21     19.59 o 
  -5  -9  14      198.21      252.80     40.03 o 
  -4  -9  14        0.03       25.24     15.93 o 
  -3  -9  14       33.87       22.17     16.90 o 
  -2  -9  14       59.03       74.16     20.26 o 
  -1  -9  14      390.95      364.72     32.16 o 
   0  -9  14      786.27      699.09     39.06 o 
   1  -9  14      145.38      142.42     23.80 o 
   2  -9  14       14.32       24.30     16.18 o 
   3  -9  14       14.79       35.52     17.06 o 
  -7  -8  14        6.88       25.02     16.30 o 
  -6  -8  14       50.29      109.99     26.42 o 
  -5  -8  14       16.74       38.96     18.46 o 
  -4  -8  14      124.18      160.57     33.15 o 
  -3  -8  14        9.59       39.87     18.46 o 
  -2  -8  14       16.22       37.93     12.43 o 
  -1  -8  14      309.20      307.43     42.76 o 
   0  -8  14       27.20       37.39     11.76 o 
   1  -8  14        8.60       22.84     10.69 o 
   2  -8  14       10.17       13.83     11.85 o 
   3  -8  14       42.35       68.05     22.11 o 
  -8  -7  14       19.86       35.95     24.32 o 
  -7  -7  14        4.03       49.94     19.69 o 
  -6  -7  14        8.07       28.57     18.99 o 
  -5  -7  14      503.60      428.22     50.90 o 
  -4  -7  14       48.00       71.78     23.03 o 
  -3  -7  14       86.43      102.40     24.48 o 
  -2  -7  14        5.63       11.63      8.80 o 
  -1  -7  14      223.00      224.45     21.24 o 
   0  -7  14      352.27      380.52     27.48 o 
   1  -7  14      170.15      155.38     20.00 o 
   2  -7  14       10.74       26.05     20.27 o 
   3  -7  14       55.41       81.37     23.50 o 
  -8  -6  14       55.67       70.38     23.68 o 
  -7  -6  14        7.60       35.08     22.82 o 
  -6  -6  14      314.00      378.72     48.43 o 
  -5  -6  14       60.80       52.57     22.17 o 
  -4  -6  14      585.09      416.87     48.81 o 
  -3  -6  14       21.87       39.66     22.28 o 
  -2  -6  14      464.39      458.51     56.20 o 
  -1  -6  14     1021.79      821.21     33.25 o 
   0  -6  14        0.41       -1.05      8.90 o 
   1  -6  14       16.45       44.18     21.31 o 
   2  -6  14        0.76      -13.83     14.21 o 
   3  -6  14       17.57       35.64     20.39 o 
  -8  -5  14        0.19        9.85     16.68 o 
  -7  -5  14       11.00       15.34     20.18 o 
  -6  -5  14       17.61       51.23     23.30 o 
  -5  -5  14       94.82       92.93     26.10 o 
  -4  -5  14        0.31       13.34     16.30 o 
  -3  -5  14      563.72      403.47     49.07 o 
  -2  -5  14      527.99      489.25     30.35 o 
  -1  -5  14      227.45      214.10     24.06 o 
   0  -5  14       13.22       18.51     11.14 o 
   1  -5  14        0.17       16.28     11.57 o 
   2  -5  14      167.51      252.25     29.37 o 
   3  -5  14      177.31      248.06     40.84 o 
  -8  -4  14       43.51       76.84     24.97 o 
  -7  -4  14        1.10       31.21     19.10 o 
  -6  -4  14      168.25      159.06     32.82 o 
  -5  -4  14       18.59       24.65     17.70 o 
  -4  -4  14      180.23      161.05     34.49 o 
  -3  -4  14        0.45       -8.88     14.64 o 
  -2  -4  14        3.47       21.73     10.08 o 
  -1  -4  14       54.17       63.43     15.15 o 
   0  -4  14      220.93      188.60     23.65 o 
   1  -4  14      146.03      199.28     26.15 o 
   2  -4  14        1.33       25.46     11.12 o 
   3  -4  14       35.37       82.54     25.02 o 
  -8  -3  14        6.36       23.57     21.15 o 
  -7  -3  14       64.05       46.92     22.55 o 
  -6  -3  14       51.22       43.37     21.20 o 
  -5  -3  14       88.10       92.02     28.30 o 
  -4  -3  14       56.40       55.80     23.73 o 
  -3  -3  14      903.96      816.08     57.58 o 
  -2  -3  14      199.19      208.37     33.15 o 
  -1  -3  14      137.27      139.45     19.51 o 
   0  -3  14      542.59      468.65     34.57 o 
   1  -3  14      121.60      182.67     38.07 o 
   2  -3  14       77.81      118.22     19.84 o 
   3  -3  14        4.29       27.66     17.81 o 
  -8  -2  14       55.47       75.44     28.63 o 
  -7  -2  14        0.75       12.65     14.85 o 
  -6  -2  14       59.19       52.46     23.52 o 
  -5  -2  14       83.41      132.10     31.91 o 
  -4  -2  14      205.18      195.01     37.02 o 
  -3  -2  14       79.38       97.72     27.71 o 
  -2  -2  14       65.91       59.03     16.25 o 
  -1  -2  14       73.57      104.33     17.81 o 
   0  -2  14      118.18      141.43     20.76 o 
   1  -2  14      317.86      296.85     29.20 o 
   2  -2  14        0.26        9.75     17.54 o 
   3  -2  14       15.90       70.55     17.54 o 
  -8  -1  14       71.24       68.12     23.52 o 
  -7  -1  14       59.45       30.94     22.71 o 
  -6  -1  14       49.32       72.37     24.27 o 
  -5  -1  14      100.88      104.88     29.92 o 
  -4  -1  14      126.10      158.36     35.14 o 
  -3  -1  14       58.79      106.49     28.47 o 
  -2  -1  14       32.76       36.45     11.25 o 
  -1  -1  14       60.19       56.32     13.79 o 
   0  -1  14      189.76      199.47     34.36 o 
   1  -1  14      175.12      169.07     22.47 o 
   2  -1  14       32.25       85.50     24.43 o 
   3  -1  14       12.34       51.50     18.19 o 
  -8   0  14       30.39       23.73     23.03 o 
  -7   0  14       32.50       55.53     24.54 o 
  -6   0  14       56.42       65.38     25.08 o 
  -5   0  14      156.71      223.85     40.41 o 
  -4   0  14       43.40      137.54     32.50 o 
  -3   0  14      182.57      210.83     37.61 o 
  -2   0  14       14.93       13.92     11.05 o 
  -1   0  14      293.67      299.55     46.63 o 
   0   0  14      141.30      157.75     21.11 o 
   1   0  14        6.75       40.20     14.85 o 
   2   0  14        0.84       19.05     16.36 o 
  -8   1  14       16.97       41.97     26.74 o 
  -7   1  14       27.60       38.53     21.20 o 
  -6   1  14       40.74       68.66     25.56 o 
  -5   1  14        6.39       -0.65     18.94 o 
  -4   1  14      205.09      290.04     43.91 o 
  -3   1  14       76.02       65.38     24.70 o 
  -2   1  14       89.75      110.41     18.62 o 
  -1   1  14        0.84       15.06     14.13 o 
   0   1  14       41.89       96.48     22.60 o 
   1   1  14      166.59      214.22     36.16 o 
   2   1  14       25.12       29.54     20.72 o 
  -7   2  14        4.62       24.59     20.07 o 
  -6   2  14        1.26        6.13     17.81 o 
  -5   2  14       30.13       73.67     25.29 o 
  -4   2  14       67.81       53.27     23.41 o 
  -3   2  14      121.64      136.78     21.82 o 
  -2   2  14        4.19       14.33     12.30 o 
  -1   2  14       44.03       20.72     17.00 o 
   0   2  14        2.59       20.39     18.94 o 
   1   2  14       42.14       47.62     18.30 o 
  -7   3  14       65.93       41.65     25.13 o 
  -6   3  14        3.37       35.68     27.01 o 
  -5   3  14        1.51       22.28     21.90 o 
  -4   3  14       80.87      121.50     30.78 o 
  -3   3  14       39.13       72.57     16.43 o 
  -2   3  14       46.75      100.57     23.95 o 
  -1   3  14       25.12       84.97     20.02 o 
   0   3  14       58.91      124.19     27.12 o 
   1   3  14       48.14       70.92     23.08 o 
  -6   4  14       21.11       61.40     28.68 o 
  -5   4  14       17.17        5.92     18.46 o 
  -4   4  14       10.03       34.92     22.87 o 
  -3   4  14       99.60      117.58     25.51 o 
  -2   4  14       48.70      105.41     25.40 o 
  -1   4  14        2.52       37.08     19.69 o 
   0   4  14       48.13      101.43     25.94 o 
  -5   5  14        4.29       32.39     23.08 o 
  -3   5  14        0.82       29.76     17.22 o 
  -2   5  14        1.00       27.50     19.80 o 
  -1   5  14       60.86      105.74     26.10 o 
  -3 -13  15      167.74      179.73     35.03 o 
  -2 -13  15       68.14       90.24     25.24 o 
  -1 -13  15      111.92      118.37     22.34 o 
  -5 -12  15       31.09       46.44     19.32 o 
  -4 -12  15       16.11       61.88     22.98 o 
  -3 -12  15       13.48       47.89     19.05 o 
  -2 -12  15      147.24      226.33     38.64 o 
  -1 -12  15       12.80       47.35     24.75 o 
   0 -12  15       66.74       52.74     16.46 o 
  -5 -11  15       71.25      101.00     27.44 o 
  -4 -11  15        3.03       26.64     16.14 o 
  -3 -11  15       89.14      153.09     32.45 o 
  -2 -11  15        9.23       17.27     13.72 o 
  -1 -11  15       29.06       50.09     15.23 o 
   0 -11  15        0.38       16.50     11.79 o 
   1 -11  15        7.48       30.90     16.66 o 
  -6 -10  15       19.20       74.42     23.41 o 
  -5 -10  15        0.94       35.78     16.84 o 
  -4 -10  15      115.14       91.64     26.42 o 
  -3 -10  15       88.83      106.76     25.51 o 
  -2 -10  15       50.80       35.51     17.76 o 
  -1 -10  15       18.01       22.18     15.31 o 
   0 -10  15      340.30      358.99     35.46 o 
   1 -10  15      197.37      170.43     26.44 o 
  -6  -9  15        2.82       37.08     17.60 o 
  -5  -9  15       32.80       54.40     20.88 o 
  -4  -9  15       75.81       81.15     23.95 o 
  -3  -9  15       49.22       90.40     25.72 o 
  -2  -9  15      114.14      161.00     23.78 o 
  -1  -9  15       93.99      133.61     22.15 o 
   0  -9  15      501.51      557.26     33.83 o 
   1  -9  15       44.85       31.51     13.95 o 
   2  -9  15       56.37       67.03     27.82 o 
  -7  -8  15        1.82       35.30     20.61 o 
  -6  -8  15       28.16       45.31     20.72 o 
  -5  -8  15        9.52       16.95     15.93 o 
  -4  -8  15       27.00       49.18     20.34 o 
  -3  -8  15       49.51       47.78     19.64 o 
  -2  -8  15       75.31       90.94     14.71 o 
  -1  -8  15      276.80      305.74     25.49 o 
   0  -8  15       13.93       40.56     12.96 o 
   1  -8  15       84.58       99.93     18.19 o 
   2  -8  15       11.34       29.64     12.51 o 
  -7  -7  15       76.68      152.71     32.99 o 
  -6  -7  15       37.66       41.16     20.18 o 
  -5  -7  15       76.42       91.53     25.61 o 
  -4  -7  15      126.36      154.65     31.64 o 
  -3  -7  15       45.06       60.11     21.42 o 
  -2  -7  15      154.27      185.24     26.76 o 
  -1  -7  15      110.21      134.70     18.12 o 
   0  -7  15      279.62      274.91     25.51 o 
   1  -7  15        9.45       36.17     16.46 o 
   2  -7  15        5.69       21.62     13.92 o 
  -7  -6  15       77.91      124.30     30.08 o 
  -6  -6  15       66.80       71.35     23.14 o 
  -5  -6  15       18.00       53.06     18.24 o 
  -4  -6  15       92.64       93.25     26.31 o 
  -3  -6  15      191.64      176.55     35.57 o 
  -2  -6  15      180.33      167.93     27.39 o 
  -1  -6  15       63.11       71.21     17.59 o 
   0  -6  15       73.72       98.79     20.32 o 
   1  -6  15      179.15      253.61     42.29 o 
   2  -6  15       11.83       23.14     22.28 o 
  -7  -5  15       47.33      101.59     30.19 o 
  -6  -5  15        0.41       33.09     18.56 o 
  -5  -5  15       48.04       57.90     22.12 o 
  -4  -5  15       22.21        6.08     20.23 o 
  -3  -5  15        0.08       22.87     17.65 o 
  -2  -5  15      271.82      298.58     27.89 o 
  -1  -5  15        7.52       27.04     11.76 o 
   0  -5  15        1.65       35.82     13.32 o 
   1  -5  15        1.01       15.99     12.26 o 
   2  -5  15       72.08      113.92     22.52 o 
  -8  -4  15       31.28       64.57     21.95 o 
  -7  -4  15       87.98       73.56     25.56 o 
  -6  -4  15        1.59       12.43     19.37 o 
  -5  -4  15       13.88       19.26     19.75 o 
  -4  -4  15      142.05      159.71     34.55 o 
  -3  -4  15      180.45      161.22     34.17 o 
  -2  -4  15      135.69      149.23     20.30 o 
  -1  -4  15      380.23      332.65     44.12 o 
   0  -4  15      130.13      123.73     19.81 o 
   1  -4  15      146.13      138.76     21.52 o 
   2  -4  15       50.82       69.04     17.41 o 
  -8  -3  15       15.88       28.73     23.08 o 
  -7  -3  15       10.31       64.73     22.55 o 
  -6  -3  15       44.73       89.00     30.08 o 
  -5  -3  15       38.52       64.57     24.97 o 
  -4  -3  15      142.49      144.48     33.74 o 
  -3  -3  15      125.52      140.12     32.93 o 
  -2  -3  15      274.70      279.11     26.45 o 
  -1  -3  15        0.36       16.30     11.03 o 
   0  -3  15      103.46      130.85     30.30 o 
   1  -3  15       28.40       36.30     13.84 o 
   2  -3  15       16.46       64.76     16.92 o 
  -7  -2  15        7.77        1.45     20.93 o 
  -6  -2  15       15.63        0.27     22.33 o 
  -5  -2  15      145.41      165.30     36.86 o 
  -4  -2  15       47.27       22.60     19.43 o 
  -3  -2  15        1.50       17.06     18.35 o 
  -2  -2  15       62.40       78.54     15.53 o 
  -1  -2  15      225.74      252.30     26.78 o 
   0  -2  15       22.89       40.78     13.79 o 
   1  -2  15       52.18       86.46     40.12 o 
   2  -2  15       22.16       48.97     17.17 o 
  -7  -1  15        8.69       13.67     23.41 o 
  -6  -1  15       25.09       90.89     30.94 o 
  -5  -1  15        0.25      -16.36     16.36 o 
  -4  -1  15       37.94       49.07     22.87 o 
  -3  -1  15       11.00       18.94     18.35 o 
  -2  -1  15      414.59      401.26     31.00 o 
  -1  -1  15        4.41       36.57     15.15 o 
   0  -1  15      132.87      133.65     19.93 o 
   1  -1  15        0.28       54.99     18.46 o 
  -7   0  15        2.16        9.15     22.01 o 
  -6   0  15       11.61       24.00     22.28 o 
  -5   0  15      137.23      142.22     33.95 o 
  -4   0  15       14.48       31.91     20.23 o 
  -3   0  15        9.20       22.22     20.02 o 
  -2   0  15        1.30       11.05     11.41 o 
  -1   0  15       82.07       92.06     17.59 o 
   0   0  15        9.97       40.47     15.01 o 
   1   0  15        2.95        3.23     17.43 o 
  -7   1  15       26.69       56.29     26.64 o 
  -6   1  15       46.08       37.13     24.21 o 
  -5   1  15        5.21       14.74     19.05 o 
  -4   1  15      281.59      265.77     42.40 o 
  -3   1  15        2.43       37.18     22.17 o 
  -2   1  15       82.30      133.15     35.35 o 
  -1   1  15       15.48       42.56     16.90 o 
   0   1  15       12.42       94.65     23.03 o 
   1   1  15       38.40       74.10     25.08 o 
  -6   2  15       14.62       71.84     28.20 o 
  -5   2  15       10.83       15.50     21.47 o 
  -4   2  15       16.59       29.49     22.01 o 
  -3   2  15      106.11      130.01     30.83 o 
  -2   2  15       19.68       29.49     16.20 o 
  -1   2  15       37.23      106.06     26.64 o 
   0   2  15       20.96       74.42     19.64 o 
  -6   3  15       20.37       21.52     24.70 o 
  -5   3  15        3.60        7.43     21.95 o 
  -4   3  15       40.05       50.04     24.91 o 
  -2   3  15        3.56       65.59     22.49 o 
  -1   3  15        9.01       55.10     20.23 o 
  -2   4  15        1.91       71.35     21.31 o 
  -2 -12  16       47.42       78.56     25.78 o 
  -4 -11  16       15.43       39.98     18.89 o 
  -3 -11  16       17.58       41.11     17.27 o 
  -2 -11  16       39.52       65.97     22.39 o 
  -1 -11  16       22.74       41.98     14.91 o 
  -5 -10  16       25.85       61.34     21.85 o 
  -4 -10  16        4.93       50.20     21.15 o 
  -3 -10  16      103.64      163.15     33.58 o 
  -2 -10  16       28.58       81.90     23.41 o 
  -1 -10  16       35.03       42.07     15.52 o 
   0 -10  16       38.77       48.80     18.40 o 
  -6  -9  16       14.08       60.16     20.93 o 
  -5  -9  16        8.83       29.49     17.70 o 
  -4  -9  16       44.73       64.46     22.49 o 
  -3  -9  16        8.63       67.26     19.59 o 
  -2  -9  16       48.42       91.15     25.02 o 
  -1  -9  16       13.40       12.99     15.61 o 
   0  -9  16      250.78      275.24     42.67 o 
  -6  -8  16       12.01       62.20     24.32 o 
  -5  -8  16       70.07       82.11     24.11 o 
  -4  -8  16        4.80       22.55     16.20 o 
  -3  -8  16       99.34      114.99     28.41 o 
  -2  -8  16        2.87       28.73     21.20 o 
  -1  -8  16      338.96      357.88     32.62 o 
   0  -8  16        7.16       35.55     13.85 o 
   1  -8  16       65.75       89.88     22.04 o 
  -6  -7  16      111.95      129.41     31.48 o 
  -5  -7  16       10.30       35.03     17.38 o 
  -4  -7  16       28.67       33.15     17.65 o 
  -3  -7  16        1.83       30.03     22.06 o 
  -2  -7  16      113.53      119.30     31.80 o 
  -1  -7  16       18.91       46.79     14.41 o 
   0  -7  16      213.35      204.75     39.43 o 
   1  -7  16        3.49       41.67     15.50 o 
  -6  -6  16       28.52       30.94     20.45 o 
  -5  -6  16       55.23       39.12     21.04 o 
  -4  -6  16        0.65        8.93     19.32 o 
  -3  -6  16      140.51      164.98     36.54 o 
  -2  -6  16        4.89       15.01     19.96 o 
  -1  -6  16        3.67       -2.43     10.14 o 
   0  -6  16       14.34       26.53     15.99 o 
   1  -6  16       81.13      125.81     33.52 o 
  -7  -5  16        0.89       22.39     17.06 o 
  -6  -5  16        9.00       23.68     18.56 o 
  -5  -5  16       65.27      134.63     34.87 o 
  -4  -5  16       57.92       42.62     26.10 o 
  -3  -5  16        0.75       31.86     20.56 o 
  -2  -5  16       53.66       82.65     26.96 o 
  -1  -5  16      184.83      237.87     27.04 o 
   0  -5  16       41.01       92.23     16.80 o 
   1  -5  16        3.67       15.20     12.38 o 
  -7  -4  16        9.40       41.06     24.86 o 
  -6  -4  16       36.23       29.86     25.29 o 
  -5  -4  16       49.35       84.00     31.16 o 
  -4  -4  16        0.45       14.85     22.01 o 
  -3  -4  16      111.99       71.14     27.07 o 
  -2  -4  16       73.27       74.76     16.11 o 
  -1  -4  16       81.52      106.46     19.51 o 
   0  -4  16       69.71       96.72     17.74 o 
   1  -4  16       69.14       71.32     18.18 o 
  -7  -3  16        0.83       30.35     28.41 o 
  -6  -3  16       44.87       62.96     28.84 o 
  -5  -3  16       18.89       47.14     24.21 o 
  -4  -3  16        4.75       20.56     20.23 o 
  -3  -3  16        5.06       20.50     20.18 o 
  -2  -3  16       16.51       31.03     22.63 o 
  -1  -3  16       71.54      125.14     32.74 o 
   0  -3  16      107.36      115.58     19.02 o 
   1  -3  16       16.63       67.22     28.65 o 
  -6  -2  16        6.78        8.50     23.95 o 
  -5  -2  16      151.12      202.43     40.57 o 
  -4  -2  16        6.83       10.44     21.52 o 
  -3  -2  16      163.12      175.96     35.84 o 
  -2  -2  16       24.48       32.12     12.62 o 
  -1  -2  16       67.17       95.09     16.92 o 
   0  -2  16      109.84       98.10     17.97 o 
  -6  -1  16        4.73       33.04     26.96 o 
  -5  -1  16       31.92       47.84     24.59 o 
  -4  -1  16        0.39       18.03     20.56 o 
  -3  -1  16       20.86       37.13     22.06 o 
  -2  -1  16        1.37       22.57     11.79 o 
  -1  -1  16       93.63      101.89     17.53 o 
   0  -1  16       26.74       60.70     22.28 o 
  -6   0  16        3.58       27.23     23.62 o 
  -5   0  16      105.06      118.81     32.77 o 
  -4   0  16       27.52       79.91     30.51 o 
  -3   0  16       88.64      107.35     30.89 o 
  -2   0  16        4.71       25.06     30.05 o 
  -1   0  16        0.09       34.82     15.07 o 
  -5   1  16        0.42       19.91     24.54 o 
  -4   1  16       82.11      102.94     32.34 o 
  -3   1  16       22.90       35.35     22.92 o 
  -2   1  16       19.93       34.55     16.95 o 
  -1   1  16       24.73       61.67     22.55 o 
  -4   2  16        6.83        0.11     23.78 o 
  -3   2  16       37.55       23.68     25.08 o 
  -4  -9  17       57.77       80.55     25.18 o 
  -3  -9  17        9.41       73.18     23.57 o 
  -2  -9  17      112.69       89.32     34.65 o 
  -5  -8  17       32.38       49.51     23.46 o 
  -4  -8  17       16.38       49.72     23.25 o 
  -3  -8  17       17.84       52.63     26.37 o 
  -2  -8  17       38.09       91.58     31.59 o 
  -1  -8  17      102.85      146.21     21.09 o 
  -5  -7  17        1.38       39.28     19.10 o 
  -4  -7  17        6.80       15.07     21.25 o 
  -3  -7  17        0.12       -3.66     19.16 o 
  -2  -7  17      114.90      160.89     37.72 o 
  -1  -7  17        0.37       23.85     13.78 o 
  -5  -6  17       31.48       31.21     22.55 o 
  -4  -6  17        0.83       36.16     23.35 o 
  -3  -6  17       61.81       73.83     29.49 o 
  -2  -6  17       38.74       78.78     27.60 o 
  -1  -6  17        1.42        0.54     12.42 o 
  -5  -5  17        2.34       32.50     27.23 o 
  -4  -5  17       52.05       62.69     27.87 o 
  -3  -5  17       54.06       69.63     27.93 o 
  -2  -5  17        4.41       22.82     20.72 o 
  -1  -5  17      107.91      120.61     21.61 o 
  -5  -4  17        0.46      -18.08     23.35 o 
  -4  -4  17        1.13       33.20     23.19 o 
  -3  -4  17        4.90        8.07     21.25 o 
  -2  -4  17      159.53      120.70     30.35 o 
  -1  -4  17       13.99       67.07     16.76 o 
  -5  -3  17        0.18       36.59     26.04 o 
  -4  -3  17      135.13      110.58     33.09 o 
  -3  -3  17        0.58       29.49     21.52 o 
  -2  -3  17       59.14      100.84     28.73 o 
  -1  -3  17      194.20      211.71     26.12 o 
  -5  -2  17       12.19       13.61     28.04 o 
  -4  -2  17       18.21       12.00     23.46 o 
  -3  -2  17        0.15       33.52     22.01 o 
  -2  -2  17       16.88       29.49     20.56 o 
  -4  -1  17       25.88       98.53     31.64 o 
  -3  -1  17        0.18       31.21     22.76 o 
                                                 
